# Supplementary material for: 5,6-Diphenyl­pyrazine-2,3-dicarbonitrile
Source: Acta Crystallogr Sect E Struct Rep Online. 2009 Aug 22;65(Pt 9):o2225. doi: 10.1107/S1600536809033029 (PMC2970004; doi:10.1107/S1600536809033029)
Supplement: Supplementary file 1 [file e-65-o2225-sup1.cif]

##############################################################################
###                                                                        ###
###        Electronic paper (Acta Crystallographica Section E)             ###
###                                                                        ###
##############################################################################
#                                                                            #
# This CIF contains the data in a paper accepted for publication in Acta     #
# Crystallographica Section E. It conforms to the requirements of Notes      #
# for Authors for Section E, and has been peer reviewed under the auspices   #
# of the IUCr Commission on Journals.                                        #
#                                                                            #
# Full details of the Crystallographic Information File format               #
# are given in the paper "The Crystallographic Information File (CIF):       #
# a New Standard Archive File for Crystallography" by S. R. Hall, F. H.      #
# Allen and I. D. Brown [Acta Cryst. (1991), A47, 655-685].                  #
#                                                                            #
# The current version of the core CIF dictionary is obtainable from          #
# ftp://ftp.iucr.org/pub/cif_core.dic. The current version number is 2.4.    #
#                                                                            #
# Software is freely available for graphical display of the structure(s) in  #
# this CIF.  For information consult the CIF home page http://www.iucr.org/  #
# cif/home.html                                                              #
#                                                                            #
# This file may be used for bona fide research purposes within the           #
# scientific community so long as proper attribution is given to the journal # 
# article from which it was obtained.                                        #
#                                                                            #
##############################################################################
                                             
data_I
_audit_creation_method     SHELXL-97
_chemical_name_systematic
;
5,6-Diphenylpyrazine-2,3-dicarbonitrile
;
_chemical_name_common     ?
_chemical_formula_moiety     'C18 H10 N4'
_chemical_formula_sum     'C18 H10 N4'
_chemical_formula_iupac     'C18 H10 N4'
_chemical_formula_weight     282.31
_chemical_melting_point     ?
_symmetry_cell_setting     monoclinic
_symmetry_space_group_name_H-M     'P 21/n'
_symmetry_space_group_name_Hall     '-P 2yn'
loop_
    _symmetry_equiv_pos_as_xyz
    'x, y, z'
    '-x+1/2, y+1/2, -z+1/2'
    '-x, -y, -z'
    'x-1/2, -y-1/2, z-1/2'
_cell_length_a     9.2195(2)
_cell_length_b     7.2837(2)
_cell_length_c     21.5507(5)
_cell_angle_alpha     90.00
_cell_angle_beta     101.1080(10)
_cell_angle_gamma     90.00
_cell_volume     1420.06(6)
_cell_formula_units_Z     4
_cell_measurement_reflns_used     4324
_cell_measurement_theta_min     2.2715
_cell_measurement_theta_max     26.3643
_cell_measurement_temperature     294(2)
_exptl_crystal_description     block
_exptl_crystal_colour     colorless
_exptl_crystal_size_max     0.30
_exptl_crystal_size_mid     0.15
_exptl_crystal_size_min     0.10
_exptl_crystal_density_diffrn     1.320
_exptl_crystal_density_meas     ?
_exptl_crystal_density_method     'not measured'
_exptl_crystal_F_000     584
_exptl_absorpt_coefficient_mu     0.082
_exptl_absorpt_correction_type     'none'
_exptl_absorpt_process_details     ?
_exptl_absorpt_correction_T_min     ?
_exptl_absorpt_correction_T_max     ?
_exptl_special_details
;
IR (Mattson 1000 F T---IR spectrophotometer, KBr, \n~max~):
3073 cm^-1^ (aromatic C---H), 2238 cm^-1^ (CN), 1515 cm^-1^ (CC). ^1^H-NMR
(Bruker-Spectrospin Avance DPX 400 MHz Ultra-Shield): (\d, DMSO-d~6~)
7.40--7.50 p.p.m. (m, 10H, ArH).
;
_diffrn_ambient_temperature     294(2)
_diffrn_radiation_type     MoK\a
_diffrn_radiation_wavelength     0.71073
_diffrn_radiation_source     'fine-focus sealed tube'
_diffrn_radiation_monochromator     graphite
_diffrn_measurement_device_type     'Rigaku R-AXIS RAPID-S'
_diffrn_measurement_method     \w
_diffrn_detector_area_resol_mean     ?
_diffrn_reflns_number     28933
_diffrn_reflns_av_R_equivalents     0.1371
_diffrn_reflns_av_sigmaI/netI     0.0817
_diffrn_reflns_theta_min     2.27
_diffrn_reflns_theta_max     26.42
_diffrn_reflns_theta_full     26.42
_diffrn_measured_fraction_theta_max     0.997
_diffrn_measured_fraction_theta_full     0.997
_diffrn_reflns_limit_h_min     -11
_diffrn_reflns_limit_h_max     11
_diffrn_reflns_limit_k_min     -9
_diffrn_reflns_limit_k_max     8
_diffrn_reflns_limit_l_min     -26
_diffrn_reflns_limit_l_max     26
_diffrn_standards_number     0
_diffrn_standards_interval_count     ?
_diffrn_standards_interval_time     ?
_diffrn_standards_decay_%     ?
_refine_special_details
;
Refinement of <i>F</i>^2^ against ALL reflections. The weighted <i>R</i>-factor
<i>wR</i> and goodness of fit <i>S</i> are based on <i>F</i>^2^, conventional
<i>R</i>-factors <i>R</i> are based on <i>F</i>, with <i>F</i> set to zero for
negative <i>F</i>^2^. The threshold expression of <i>F</i>^2^ >
\s(<i>F</i>^2^) is used only for calculating <i>R</i>-factors(gt) <i>etc</i>.
and is not relevant to the choice of reflections for refinement.
<i>R</i>-factors based on <i>F</i>^2^ are statistically about twice as large
as those based on <i>F</i>, and <i>R</i>- factors based on ALL data will be
even larger.
;
_reflns_number_total     2911
_reflns_number_gt     1708
_reflns_threshold_expression     I>2\s(I)
_refine_ls_structure_factor_coef     Fsqd
_refine_ls_matrix_type     full
_refine_ls_R_factor_all     0.1051
_refine_ls_R_factor_gt     0.0569
_refine_ls_wR_factor_gt     0.1228
_refine_ls_wR_factor_ref     0.1454
_refine_ls_goodness_of_fit_ref     1.052
_refine_ls_restrained_S_all     1.052
_refine_ls_number_reflns     2911
_refine_ls_number_parameters     200
_refine_ls_number_restraints     0
_refine_ls_hydrogen_treatment     constr
_refine_ls_weighting_scheme     calc
_refine_ls_weighting_details
         'calc w=1/[\s^2^(Fo^2^)+(0.0434P)^2^+0.1959P] where P=(Fo^2^+2Fc^2^)/3'
_atom_sites_solution_hydrogens     geom
_atom_sites_solution_primary     direct
_atom_sites_solution_secondary     difmap
_refine_ls_shift/su_max     0.000
_refine_ls_shift/su_mean     0.000
_refine_diff_density_max     0.142
_refine_diff_density_min     -0.175
_refine_ls_extinction_method     'SHELXL97 (Sheldrick, 2008)'
_refine_ls_extinction_coef     0.039(5)
_refine_ls_extinction_expression
                                  'Fc^*^=kFc[1+0.001xFc^2^\l^3^/sin(2\q)]^-1/4^'
loop_
    _atom_type_symbol
    _atom_type_description
    _atom_type_scat_dispersion_real
    _atom_type_scat_dispersion_imag
    _atom_type_scat_source
    'C' 'C' 0.0030 0.0020
                         'International Tables Vol C Tables 4.2.6.8 and 6.1.1.4'
    'H' 'H' 0.0000 0.0000
                         'International Tables Vol C Tables 4.2.6.8 and 6.1.1.4'
    'N' 'N' 0.0060 0.0030
                         'International Tables Vol C Tables 4.2.6.8 and 6.1.1.4'
_computing_data_collection     'CrystalClear (Rigaku/MSC, 2005)'
_computing_cell_refinement     'CrystalClear (Rigaku/MSC, 2005)'
_computing_data_reduction     'CrystalClear (Rigaku/MSC, 2005)'
_computing_structure_solution     'SHELXS97 (Sheldrick, 2008)'
_computing_structure_refinement     'SHELXL97 (Sheldrick, 2008)'
_computing_molecular_graphics     'ORTEP-3 for Windows (Farrugia, 1997)'
_computing_publication_material
                                'WinGX (Farrugia, 1999) and PLATON (Spek, 2009)'
loop_
    _atom_site_type_symbol
    _atom_site_label
    _atom_site_fract_x
    _atom_site_fract_y
    _atom_site_fract_z
    _atom_site_U_iso_or_equiv
    _atom_site_adp_type
    _atom_site_calc_flag
    _atom_site_refinement_flags
    _atom_site_occupancy
    _atom_site_disorder_assembly
    _atom_site_disorder_group
    N N1 0.9159(2) 0.0899(3) 0.77849(9) 0.0548(5) Uani d . 1 . .
    N N2 1.1240(2) -0.0919(3) 0.72267(8) 0.0541(5) Uani d . 1 . .
    N N3 1.1092(3) 0.1454(3) 0.92857(11) 0.0803(7) Uani d . 1 . .
    N N4 1.4193(3) -0.1142(3) 0.84155(11) 0.0843(8) Uani d . 1 . .
    C C1 0.6099(3) 0.0462(3) 0.70896(11) 0.0558(6) Uani d . 1 . .
    H H1 0.6212 0.0037 0.7503 0.067 Uiso calc R 1 . .
    C C2 0.4703(3) 0.0730(3) 0.67328(13) 0.0642(7) Uani d . 1 . .
    H H2 0.3876 0.0446 0.6903 0.077 Uiso calc R 1 . .
    C C3 0.4526(3) 0.1412(3) 0.61287(13) 0.0677(7) Uani d . 1 . .
    H H3 0.3582 0.1564 0.5888 0.081 Uiso calc R 1 . .
    C C4 0.5738(3) 0.1870(4) 0.58798(12) 0.0688(7) Uani d . 1 . .
    H H4 0.5615 0.2378 0.5477 0.083 Uiso calc R 1 . .
    C C5 0.7134(3) 0.1579(3) 0.62258(11) 0.0617(7) Uani d . 1 . .
    H H5 0.7954 0.1887 0.6054 0.074 Uiso calc R 1 . .
    C C6 0.7335(2) 0.0829(3) 0.68285(10) 0.0508(6) Uani d . 1 . .
    C C7 0.9497(3) -0.1528(3) 0.62762(10) 0.0517(6) Uani d . 1 . .
    C C8 0.8195(3) -0.2521(3) 0.60918(11) 0.0625(7) Uani d . 1 . .
    H H8 0.7527 -0.2615 0.6363 0.075 Uiso calc R 1 . .
    C C9 0.7894(3) -0.3364(4) 0.55095(13) 0.0717(7) Uani d . 1 . .
    H H9 0.7027 -0.4035 0.5390 0.086 Uiso calc R 1 . .
    C C10 0.8868(3) -0.3215(4) 0.51061(12) 0.0755(8) Uani d . 1 . .
    H H10 0.8650 -0.3765 0.4709 0.091 Uiso calc R 1 . .
    C C11 1.0169(3) -0.2254(4) 0.52857(12) 0.0746(8) Uani d . 1 . .
    H H11 1.0829 -0.2163 0.5011 0.090 Uiso calc R 1 . .
    C C12 1.0494(3) -0.1427(3) 0.58728(11) 0.0631(7) Uani d . 1 . .
    H H12 1.1382 -0.0803 0.5997 0.076 Uiso calc R 1 . .
    C C13 0.9860(2) -0.0659(3) 0.69065(10) 0.0496(6) Uani d . 1 . .
    C C14 0.8827(2) 0.0355(3) 0.71825(10) 0.0490(5) Uani d . 1 . .
    C C15 1.1567(2) -0.0300(3) 0.78196(10) 0.0526(6) Uani d . 1 . .
    C C16 1.0523(2) 0.0551(3) 0.81061(10) 0.0521(6) Uani d . 1 . .
    C C17 1.3043(3) -0.0720(3) 0.81610(11) 0.0617(7) Uani d . 1 . .
    C C18 1.0848(3) 0.1071(3) 0.87641(12) 0.0592(6) Uani d . 1 . .
loop_
    _atom_site_aniso_label
    _atom_site_aniso_U_11
    _atom_site_aniso_U_22
    _atom_site_aniso_U_33
    _atom_site_aniso_U_12
    _atom_site_aniso_U_13
    _atom_site_aniso_U_23
    N1 0.0558(12) 0.0556(12) 0.0531(12) 0.0020(9) 0.0111(9) -0.0003(9)
    N2 0.0506(12) 0.0585(12) 0.0535(12) 0.0001(9) 0.0109(9) 0.0005(9)
    N3 0.0844(17) 0.0934(18) 0.0607(14) 0.0033(13) 0.0083(12) -0.0100(12)
    N4 0.0646(16) 0.0988(19) 0.0842(17) 0.0087(13) 0.0009(13) -0.0086(13)
    C1 0.0601(15) 0.0541(14) 0.0556(14) 0.0004(12) 0.0168(11) -0.0013(11)
    C2 0.0530(15) 0.0619(16) 0.0793(18) 0.0008(12) 0.0171(13) -0.0019(13)
    C3 0.0542(16) 0.0680(17) 0.0765(18) 0.0112(12) 0.0012(13) 0.0025(14)
    C4 0.0691(18) 0.0709(17) 0.0646(16) 0.0123(14) 0.0083(14) 0.0117(13)
    C5 0.0588(16) 0.0685(17) 0.0595(15) 0.0057(12) 0.0160(12) 0.0069(12)
    C6 0.0518(14) 0.0493(13) 0.0519(13) 0.0046(10) 0.0112(10) -0.0019(10)
    C7 0.0533(14) 0.0545(14) 0.0472(13) 0.0067(11) 0.0096(11) -0.0007(10)
    C8 0.0597(15) 0.0671(17) 0.0614(15) 0.0027(13) 0.0134(12) -0.0081(13)
    C9 0.0681(18) 0.0721(18) 0.0709(18) 0.0028(13) 0.0032(14) -0.0142(14)
    C10 0.088(2) 0.0764(19) 0.0560(16) 0.0228(16) -0.0024(15) -0.0127(13)
    C11 0.087(2) 0.083(2) 0.0592(16) 0.0206(17) 0.0273(15) 0.0004(14)
    C12 0.0651(16) 0.0658(16) 0.0602(16) 0.0054(12) 0.0167(12) -0.0008(12)
    C13 0.0503(13) 0.0514(14) 0.0480(13) -0.0014(11) 0.0118(10) 0.0014(10)
    C14 0.0489(13) 0.0492(13) 0.0500(13) -0.0002(10) 0.0126(10) 0.0016(10)
    C15 0.0490(13) 0.0574(14) 0.0505(14) -0.0016(11) 0.0072(10) 0.0011(11)
    C16 0.0556(15) 0.0526(14) 0.0476(13) -0.0013(11) 0.0090(11) -0.0002(10)
    C17 0.0594(16) 0.0664(17) 0.0586(15) -0.0014(13) 0.0095(13) -0.0045(12)
    C18 0.0599(16) 0.0619(16) 0.0559(16) 0.0034(12) 0.0111(12) -0.0023(12)
_geom_special_details
;
All e.s.d.'s (except the e.s.d. in the dihedral angle between two l.s. planes)
are estimated using the full covariance matrix. The cell e.s.d.'s are taken
into account individually in the estimation of e.s.d.'s in distances, angles
and torsion angles; correlations between e.s.d.'s in cell parameters are only
used when they are defined by crystal symmetry. An approximate (isotropic)
treatment of cell e.s.d.'s is used for estimating e.s.d.'s involving l.s.
planes.
;
loop_
    _geom_bond_atom_site_label_1
    _geom_bond_atom_site_label_2
    _geom_bond_site_symmetry_2
    _geom_bond_distance
    _geom_bond_publ_flag
    N1 C14 . 1.335(3) ?
    N1 C16 . 1.338(3) ?
    N2 C13 . 1.339(3) ?
    N2 C15 . 1.334(3) ?
    C1 C2 . 1.380(3) ?
    C1 H1 . 0.9300 ?
    C2 H2 . 0.9300 ?
    C3 C4 . 1.371(4) ?
    C3 C2 . 1.374(3) ?
    C3 H3 . 0.9300 ?
    C4 H4 . 0.9300 ?
    C5 C4 . 1.374(3) ?
    C5 H5 . 0.9300 ?
    C6 C1 . 1.391(3) ?
    C6 C5 . 1.388(3) ?
    C6 C14 . 1.480(3) ?
    C7 C8 . 1.393(3) ?
    C7 C12 . 1.383(3) ?
    C8 C9 . 1.376(3) ?
    C8 H8 . 0.9300 ?
    C9 C10 . 1.369(4) ?
    C9 H9 . 0.9300 ?
    C10 C11 . 1.378(4) ?
    C10 H10 . 0.9300 ?
    C11 H11 . 0.9300 ?
    C12 C11 . 1.381(3) ?
    C12 H12 . 0.9300 ?
    C13 C7 . 1.477(3) ?
    C14 C13 . 1.422(3) ?
    C15 C16 . 1.386(3) ?
    C15 C17 . 1.450(3) ?
    C17 N4 . 1.138(3) ?
    C18 N3 . 1.138(3) ?
    C18 C16 . 1.442(3) ?
loop_
    _geom_angle_atom_site_label_1
    _geom_angle_atom_site_label_2
    _geom_angle_atom_site_label_3
    _geom_angle_site_symmetry_1
    _geom_angle_site_symmetry_3
    _geom_angle
    _geom_angle_publ_flag
    C14 N1 C16 . . 117.58(19) ?
    C15 N2 C13 . . 117.57(19) ?
    C2 C1 C6 . . 119.8(2) ?
    C2 C1 H1 . . 120.1 ?
    C6 C1 H1 . . 120.1 ?
    C1 C2 H2 . . 119.8 ?
    C3 C2 C1 . . 120.5(2) ?
    C3 C2 H2 . . 119.8 ?
    C2 C3 H3 . . 119.9 ?
    C4 C3 C2 . . 120.1(2) ?
    C4 C3 H3 . . 119.9 ?
    C3 C4 C5 . . 119.9(2) ?
    C3 C4 H4 . . 120.0 ?
    C5 C4 H4 . . 120.0 ?
    C4 C5 C6 . . 120.7(2) ?
    C4 C5 H5 . . 119.6 ?
    C6 C5 H5 . . 119.6 ?
    C1 C6 C14 . . 120.0(2) ?
    C5 C6 C1 . . 118.8(2) ?
    C5 C6 C14 . . 121.2(2) ?
    C8 C7 C13 . . 121.0(2) ?
    C12 C7 C8 . . 119.2(2) ?
    C12 C7 C13 . . 119.7(2) ?
    C7 C8 H8 . . 119.9 ?
    C9 C8 C7 . . 120.2(2) ?
    C9 C8 H8 . . 119.9 ?
    C8 C9 H9 . . 119.9 ?
    C10 C9 C8 . . 120.1(3) ?
    C10 C9 H9 . . 119.9 ?
    C9 C10 C11 . . 120.2(2) ?
    C9 C10 H10 . . 119.9 ?
    C11 C10 H10 . . 119.9 ?
    C10 C11 C12 . . 120.1(3) ?
    C10 C11 H11 . . 119.9 ?
    C12 C11 H11 . . 119.9 ?
    C7 C12 H12 . . 120.0 ?
    C11 C12 C7 . . 120.0(3) ?
    C11 C12 H12 . . 120.0 ?
    N2 C13 C7 . . 115.93(19) ?
    N2 C13 C14 . . 120.28(19) ?
    C14 C13 C7 . . 123.8(2) ?
    N1 C14 C6 . . 116.61(19) ?
    N1 C14 C13 . . 120.96(19) ?
    C13 C14 C6 . . 122.43(19) ?
    N2 C15 C16 . . 122.0(2) ?
    N2 C15 C17 . . 115.6(2) ?
    C16 C15 C17 . . 122.2(2) ?
    N1 C16 C15 . . 121.2(2) ?
    N1 C16 C18 . . 117.1(2) ?
    C15 C16 C18 . . 121.7(2) ?
    N4 C17 C15 . . 176.3(3) ?
    N3 C18 C16 . . 178.8(3) ?
loop_
    _geom_torsion_atom_site_label_1
    _geom_torsion_atom_site_label_2
    _geom_torsion_atom_site_label_3
    _geom_torsion_atom_site_label_4
    _geom_torsion_site_symmetry_1
    _geom_torsion_site_symmetry_2
    _geom_torsion_site_symmetry_3
    _geom_torsion_site_symmetry_4
    _geom_torsion
    _geom_torsion_publ_flag
    C16 N1 C14 C6 . . . . -177.30(19) ?
    C16 N1 C14 C13 . . . . 3.9(3) ?
    C14 N1 C16 C15 . . . . 1.6(3) ?
    C14 N1 C16 C18 . . . . -177.3(2) ?
    C15 N2 C13 C14 . . . . 4.2(3) ?
    C15 N2 C13 C7 . . . . -174.0(2) ?
    C13 N2 C15 C16 . . . . 1.3(3) ?
    C13 N2 C15 C17 . . . . 176.1(2) ?
    C6 C1 C2 C3 . . . . -2.1(4) ?
    C4 C3 C2 C1 . . . . -1.4(4) ?
    C2 C3 C4 C5 . . . . 2.6(4) ?
    C6 C5 C4 C3 . . . . -0.2(4) ?
    C5 C6 C1 C2 . . . . 4.3(3) ?
    C14 C6 C1 C2 . . . . -173.3(2) ?
    C1 C6 C5 C4 . . . . -3.2(4) ?
    C14 C6 C5 C4 . . . . 174.5(2) ?
    C1 C6 C14 N1 . . . . -49.0(3) ?
    C1 C6 C14 C13 . . . . 129.8(2) ?
    C5 C6 C14 N1 . . . . 133.4(2) ?
    C5 C6 C14 C13 . . . . -47.8(3) ?
    C12 C7 C8 C9 . . . . -1.2(4) ?
    C13 C7 C8 C9 . . . . -178.2(2) ?
    C8 C7 C12 C11 . . . . 2.2(4) ?
    C13 C7 C12 C11 . . . . 179.3(2) ?
    C7 C8 C9 C10 . . . . -0.6(4) ?
    C8 C9 C10 C11 . . . . 1.4(4) ?
    C9 C10 C11 C12 . . . . -0.3(4) ?
    C7 C12 C11 C10 . . . . -1.4(4) ?
    N2 C13 C7 C12 . . . . -43.6(3) ?
    N2 C13 C7 C8 . . . . 133.4(2) ?
    C14 C13 C7 C8 . . . . -44.7(3) ?
    C14 C13 C7 C12 . . . . 138.3(2) ?
    N1 C14 C13 N2 . . . . -7.0(3) ?
    N1 C14 C13 C7 . . . . 171.0(2) ?
    C6 C14 C13 N2 . . . . 174.2(2) ?
    C6 C14 C13 C7 . . . . -7.8(3) ?
    N2 C15 C16 N1 . . . . -4.4(4) ?
    N2 C15 C16 C18 . . . . 174.4(2) ?
    C17 C15 C16 N1 . . . . -178.9(2) ?
    C17 C15 C16 C18 . . . . 0.0(4) ?
data_global
_journal_date_recd_electronic     2009-08-18
_journal_date_accepted     2009-08-19
_journal_name_full     'Acta Crystallographica, Section E'
_journal_year     2009
_journal_volume     65
_journal_issue      9
_journal_page_first     o2225
_journal_page_last     o2225
_journal_paper_category     QO
_journal_coeditor_code     XU2592
_publ_contact_author
;
Dr. Tuncer H\"okelek
Hacettepe University
Department of Physics
06800 Beytepe
Ankara
Turkey
;
_publ_contact_author_email     merzifon@hacettepe.edu.tr
_publ_contact_author_fax     '90(312)2352550'
_publ_contact_author_phone     '90(312)2977242'
_publ_section_title
;
5,6-Diphenylpyrazine-2,3-dicarbonitrile
;
loop_
    _publ_author_name
    _publ_author_address
    'H\"okelek, Tuncer'
;
Hacettepe University
Department of Physics
06800 Beytepe
Ankara
Turkey
;
    'Yal\,c\?in, Ergin'
;
Gazi University
Department of Chemistry
06500 Be\,sevler
Ankara
Turkey
;
    'Sefero\(glu, Zeynel'
;
Gazi University
Department of Chemistry
06500 Be\,sevler
Ankara
Turkey
;
    '\,Sahin, Ertan'
;
Atat\"urk University
Department of Chemistry
22240 Erzurum
Turkey
;
