# Supplementary material for: 5,6-Diphenyl­pyrazine-2,3-dicarbonitrile
Source: Acta Crystallogr Sect E Struct Rep Online. 2009 Aug 22;65(Pt 9):o2225. doi: 10.1107/S1600536809033029 (PMC2970004; doi:10.1107/S1600536809033029)
Supplement: Supplementary file 2 [file e-65-o2225-Isup2.hkl]

#
# h,k,l, Fc-squared, Fo-squared, sigma(Fo-squared) and status flag
#
data_I
_shelx_title ' shelxlzeynel-pat in P 21/n'
_shelx_refln_list_code          4
_shelx_F_calc_maximum      157.99
_exptl_crystal_F_000       583.85
_reflns_d_resolution_high  0.7988
 
loop_
 _symmetry_equiv_pos_as_xyz
 'x, y, z'
 '-x+1/2, y+1/2, -z+1/2'
 '-x, -y, -z'
 'x-1/2, -y-1/2, z-1/2'
 
_cell_length_a     9.2195
_cell_length_b     7.2837
_cell_length_c    21.5507
_cell_angle_alpha  90.000
_cell_angle_beta  101.108
_cell_angle_gamma  90.000
 
_shelx_F_squared_multiplier     1.000
 
loop_
 _refln_index_h
 _refln_index_k
 _refln_index_l
 _refln_F_squared_calc
 _refln_F_squared_meas
 _refln_F_squared_sigma
 _refln_observed_status
   2   0   0     6394.67     6228.19    571.31 o
   4   0   0      717.22      731.91     48.31 o
   6   0   0      563.82      565.57     33.42 o
   8   0   0       23.21       24.96      5.35 o
  10   0   0        3.09       15.95      5.98 o
   1   1   0     2984.38     2864.20    203.43 o
   2   1   0     3640.89     3362.53    268.32 o
   3   1   0      108.54      103.62      2.98 o
   4   1   0      154.35      130.11      6.28 o
   5   1   0      553.33      583.63     16.18 o
   6   1   0       68.99       67.32      3.70 o
   7   1   0      156.64      139.50      5.84 o
   8   1   0      180.16      177.26     12.96 o
   9   1   0       12.54        3.72      1.93 o
  10   1   0        7.07        4.70      5.55 o
  11   1   0        0.13        2.87      5.39 o
   0   2   0     1073.15     1033.19    116.07 o
   1   2   0     7629.89     7834.04    556.17 o
   2   2   0       69.46       64.23      2.34 o
   3   2   0      121.19      114.56      4.05 o
   4   2   0      337.72      354.04     10.52 o
   5   2   0       89.40       90.29      8.03 o
   6   2   0        1.67       -0.90      3.02 o
   7   2   0      225.34      211.91      9.32 o
   8   2   0       52.45       64.76      6.05 o
   9   2   0       37.68       46.58      7.28 o
  10   2   0        0.33        1.77      4.43 o
  11   2   0        0.88        4.03      5.14 o
   1   3   0       54.72       50.58      2.04 o
   2   3   0      148.29      139.59      6.62 o
   3   3   0      301.49      305.48     13.30 o
   4   3   0        4.08        2.48      2.05 o
   5   3   0       48.18       61.04      5.03 o
   6   3   0      131.60      129.41      5.04 o
   7   3   0        4.92        7.28      4.54 o
   8   3   0       25.30       27.87      5.10 o
   9   3   0        1.84       10.25      5.22 o
  10   3   0        1.14       -4.59     10.52 o
   0   4   0     1874.50     1890.45     71.41 o
   1   4   0      212.98      193.08     12.32 o
   2   4   0      181.90      185.74      5.47 o
   3   4   0        3.52        1.62      1.04 o
   4   4   0        1.40        2.38      1.99 o
   5   4   0      271.75      276.78      9.98 o
   6   4   0      260.14      265.61     14.57 o
   7   4   0      110.80      108.38      9.81 o
   8   4   0       18.04       18.76      4.29 o
   9   4   0        0.34       -0.93      3.63 o
  10   4   0        1.13        2.32      4.29 o
   1   5   0      116.06      119.76      7.28 o
   2   5   0      107.96      108.86      5.95 o
   3   5   0        3.31        1.02      2.07 o
   4   5   0        0.74       -2.04      2.04 o
   5   5   0      129.88      134.53     10.38 o
   6   5   0       57.57       50.63      6.23 o
   7   5   0        4.66        7.65      5.50 o
   8   5   0        8.29        9.56      5.99 o
   9   5   0        4.46       11.55      5.99 o
   0   6   0      102.35      120.16      7.60 o
   1   6   0       74.54       74.59      8.10 o
   2   6   0        5.73       10.98      3.33 o
   3   6   0       49.17       55.45      5.67 o
   4   6   0        6.85        7.00      2.50 o
   5   6   0       21.72       26.65      4.22 o
   6   6   0        1.13        5.56      2.33 o
   7   6   0       12.10       14.09      6.09 o
   8   6   0        3.59        5.81      4.12 o
   1   7   0        2.16       13.09     13.05 o
   2   7   0        7.30        8.39      5.03 o
   3   7   0        4.58       -2.39      5.32 o
   4   7   0       27.05       19.50      3.59 o
   5   7   0        0.17        6.54      3.19 o
   6   7   0        2.42        1.28      4.68 o
   7   7   0        2.04        4.17      4.86 o
   0   8   0       38.29       35.79     11.25 o
   1   8   0        0.40       -4.51      4.51 o
   2   8   0        1.81        2.40      4.31 o
   3   8   0        1.08        3.48      4.73 o
   4   8   0        2.64       -3.94      6.36 o
   5   8   0       13.51       14.11      7.61 o
   1   9   0        0.19        1.43      4.61 o
 -11   0   1        1.45       -4.07      4.07 o
  -9   0   1        8.38        6.64      4.43 o
  -7   0   1      400.01      397.68     31.40 o
  -5   0   1      193.12      179.45     13.50 o
  -3   0   1     1442.12     1417.62    159.67 o
  -1   0   1       17.20        6.99      4.63 o
   1   0   1      780.02      717.26     30.23 o
   3   0   1     1846.93     1746.29    160.73 o
   5   0   1      571.28      619.53     20.39 o
   7   0   1       56.23       68.08      7.33 o
   9   0   1        6.56        1.53      3.39 o
  11   0   1       10.45       16.57      5.48 o
 -11   1   1       10.81       19.78      5.32 o
 -10   1   1        5.14        5.99      2.97 o
  -9   1   1        0.83        3.80      2.64 o
  -8   1   1        0.01       -2.58      3.93 o
  -7   1   1       90.81       94.54      5.62 o
  -6   1   1       59.35       60.30      4.45 o
  -5   1   1      169.50      151.26      7.63 o
  -4   1   1       16.24       11.32      2.09 o
  -3   1   1      160.19      140.59      4.17 o
  -2   1   1     1713.37     1528.41     99.55 o
  -1   1   1     2452.99     2271.87    148.86 o
   0   1   1       69.51       73.41      2.42 o
   1   1   1      597.73      543.30     13.58 o
   2   1   1       36.23       34.80      3.10 o
   3   1   1      304.42      293.66      8.03 o
   4   1   1     1501.05     1571.79     37.64 o
   5   1   1      688.41      750.45     22.73 o
   6   1   1      231.00      239.39      9.47 o
   7   1   1       13.86       11.55      2.68 o
   8   1   1       10.57        8.49      2.56 o
   9   1   1        0.00        0.01      4.55 o
  10   1   1       14.16       20.03      6.30 o
  11   1   1       15.20       18.88      6.01 o
 -11   2   1        9.25       12.46      4.28 o
 -10   2   1        1.58        7.39      4.15 o
  -9   2   1        0.36       -0.08      5.67 o
  -8   2   1        1.13       -1.40      4.43 o
  -7   2   1      201.60      193.91      9.76 o
  -6   2   1      352.29      371.71     18.84 o
  -5   2   1       68.03       70.33      7.28 o
  -4   2   1      423.79      413.13     13.23 o
  -3   2   1       39.80       43.61      3.83 o
  -2   2   1     2383.87     2324.07    150.75 o
  -1   2   1       18.66       18.41      2.71 o
   0   2   1     1559.14     1415.78    101.16 o
   1   2   1     2380.24     2311.72    150.26 o
   2   2   1     2836.69     2827.46    183.73 o
   3   2   1       46.72       47.23      2.74 o
   4   2   1      159.76      139.32      8.35 o
   5   2   1       51.97       58.22      5.39 o
   6   2   1      258.34      254.80     14.87 o
   7   2   1      194.37      189.38      7.00 o
   8   2   1        0.31        2.69      3.49 o
   9   2   1        7.65       10.62      3.96 o
  10   2   1        0.02        3.17      6.04 o
 -10   3   1        5.12       12.44      5.85 o
  -9   3   1       35.97       46.70      7.15 o
  -8   3   1      170.93      183.71     17.10 o
  -7   3   1      376.75      405.22     36.66 o
  -6   3   1        0.61        7.89      3.32 o
  -5   3   1      297.04      332.06     16.95 o
  -4   3   1      138.11      145.35      9.16 o
  -3   3   1      124.89      129.40      6.55 o
  -2   3   1      315.44      315.76     10.25 o
  -1   3   1      144.33      152.79      4.19 o
   0   3   1       39.70       45.21      2.43 o
   1   3   1       62.33       57.96      2.34 o
   2   3   1      366.31      361.37      8.46 o
   3   3   1       12.39       11.02      1.59 o
   4   3   1      575.79      623.98     19.85 o
   5   3   1       22.02       15.71      2.83 o
   6   3   1        4.09        2.59      2.95 o
   7   3   1       61.53       61.06      5.31 o
   8   3   1        3.97        5.02      2.98 o
   9   3   1        6.62        4.22      3.59 o
  10   3   1       58.79       63.80     12.95 o
 -10   4   1       17.29       12.37      4.73 o
  -9   4   1        5.79        6.05      3.82 o
  -8   4   1        0.03        1.02      3.19 o
  -7   4   1       11.32        5.75      4.75 o
  -6   4   1       99.73      104.69      6.95 o
  -5   4   1       33.02       39.66      7.07 o
  -4   4   1        8.89       11.13      2.92 o
  -3   4   1      444.88      480.83     13.51 o
  -2   4   1      151.78      148.59      9.61 o
  -1   4   1        6.31        4.29      3.54 o
   0   4   1       44.52       47.85      4.10 o
   1   4   1      245.91      247.06     13.39 o
   2   4   1      319.50      343.57     10.65 o
   3   4   1      299.57      307.39      9.23 o
   4   4   1       35.11       29.13      4.79 o
   5   4   1        0.93        3.72      3.02 o
   6   4   1      234.11      226.44      8.25 o
   7   4   1       11.01        9.45      3.39 o
   8   4   1        0.00       -0.80      3.13 o
   9   4   1        0.13       -3.45      3.45 o
  10   4   1        0.26        3.37      3.52 o
  -9   5   1        2.00        8.96      5.17 o
  -8   5   1        0.86        0.73      4.38 o
  -7   5   1      102.48      116.03     16.53 o
  -6   5   1        8.54        3.89      2.39 o
  -5   5   1        3.35        1.71      3.64 o
  -4   5   1        1.63        1.34      2.82 o
  -3   5   1       48.07       54.43      5.49 o
  -2   5   1       95.31       93.32      4.96 o
  -1   5   1        0.88        2.59      2.78 o
   0   5   1       24.87       20.24      3.60 o
   1   5   1        5.55        5.45      2.74 o
   2   5   1        1.76       -1.37      1.53 o
   3   5   1        1.52        1.34      2.04 o
   4   5   1       30.99       30.08      4.71 o
   5   5   1        8.51       -1.36      2.50 o
   6   5   1       78.43       96.49      9.50 o
   7   5   1       39.58       38.41      5.97 o
   8   5   1       13.97       12.80      5.51 o
   9   5   1       18.55       23.58      5.58 o
  -8   6   1        5.18        4.23      4.07 o
  -7   6   1       11.58       20.15      4.91 o
  -6   6   1       12.38       10.57      3.20 o
  -5   6   1       11.28        5.25      2.93 o
  -4   6   1       68.29       67.02      4.18 o
  -3   6   1        4.93        6.83      1.82 o
  -2   6   1        0.10        0.79      2.17 o
  -1   6   1        0.91       -2.74      4.47 o
   0   6   1       36.96       35.55      6.70 o
   1   6   1        6.21        6.43      4.09 o
   2   6   1       93.84      116.43      8.46 o
   3   6   1       28.55       39.35      5.60 o
   4   6   1        1.62        0.89      2.91 o
   5   6   1        6.51        7.63      3.28 o
   6   6   1       34.86       29.53      7.93 o
   7   6   1        0.47        1.79      4.14 o
   8   6   1        0.01        3.17      4.21 o
  -7   7   1        9.77        9.16      3.09 o
  -6   7   1        0.13        6.99      4.15 o
  -5   7   1        2.24       -1.88      2.93 o
  -4   7   1        2.32        1.54      2.33 o
  -3   7   1        0.04        4.11      5.71 o
  -2   7   1        1.24       -1.63      4.24 o
  -1   7   1       12.61       11.77      4.75 o
   0   7   1        0.08       -1.12      3.55 o
   1   7   1       12.10       12.58      4.34 o
   2   7   1        2.88        9.52      5.04 o
   3   7   1        0.80        0.43      2.62 o
   4   7   1        9.41        8.88      3.64 o
   5   7   1        0.64        1.40      2.38 o
   6   7   1        5.08        1.58      3.61 o
   7   7   1        0.87        2.21      3.88 o
  -5   8   1        1.98       15.67      6.06 o
  -4   8   1       11.42        5.36      7.06 o
  -3   8   1        9.43       17.12      5.05 o
  -2   8   1        0.25       -0.59      3.56 o
  -1   8   1        4.90        7.56      5.91 o
   0   8   1        0.50        5.95     12.86 o
   1   8   1        0.03        7.20      6.54 o
   2   8   1        0.09        1.75      5.42 o
   3   8   1        1.58        4.61      5.22 o
   4   8   1        4.67        4.01      6.43 o
   5   8   1        0.02        4.38     15.52 o
  -1   9   1        1.50       -5.22      5.22 o
   0   9   1        1.14       -1.14      5.49 o
   1   9   1        0.02        0.42      5.47 o
 -10   0   2        0.29        3.49      4.71 o
  -8   0   2      455.07      491.72     59.04 o
  -6   0   2        0.56        1.09      2.39 o
  -4   0   2       93.96       75.70      4.42 o
  -2   0   2      760.33      634.01     22.45 o
   2   0   2      186.42      183.88      6.74 o
   4   0   2     1084.85     1098.57     33.33 o
   6   0   2       62.67       67.60      5.02 o
   8   0   2       66.74       64.93      7.55 o
  10   0   2        0.72       21.80      5.51 o
 -11   1   2        0.89        0.34      3.49 o
 -10   1   2        0.00       -0.17      2.94 o
  -9   1   2       24.41       25.47      4.79 o
  -8   1   2       37.06       40.61      6.71 o
  -7   1   2        1.33        2.71      2.24 o
  -6   1   2       54.89       61.08      3.84 o
  -5   1   2       24.53       17.23      2.57 o
  -4   1   2      102.79       88.43      4.57 o
  -3   1   2       11.80       11.55      1.98 o
  -2   1   2     3206.40     3171.93    205.94 o
  -1   1   2     9454.79    10003.09    646.79 o
   0   1   2      554.01      533.25     13.17 o
   1   1   2      309.29      292.67      7.45 o
   2   1   2      573.13      547.64     13.81 o
   3   1   2      551.79      516.88     13.13 o
   4   1   2       23.43       18.92      2.85 o
   5   1   2      231.76      251.81      8.11 o
   6   1   2      321.53      322.62     13.09 o
   7   1   2      152.79      137.39      6.43 o
   8   1   2       17.81       14.29      4.17 o
   9   1   2       11.51       15.29      4.05 o
  10   1   2        0.00        0.85      3.14 o
  11   1   2        0.01       13.11     19.97 o
 -11   2   2        7.05        1.69      5.06 o
 -10   2   2       11.15       10.72      3.90 o
  -9   2   2       22.85       27.85      4.85 o
  -8   2   2       72.37       76.99      4.75 o
  -7   2   2     1019.21     1167.11     46.20 o
  -6   2   2        0.95       -1.58      2.25 o
  -5   2   2      540.12      517.93     16.21 o
  -4   2   2       42.70       49.92      3.89 o
  -3   2   2     1022.08      985.27     64.11 o
  -2   2   2      345.52      317.35      9.08 o
  -1   2   2    24959.26    24231.20   1861.23 o
   0   2   2    19509.00    19374.42   1240.56 o
   1   2   2     9613.13     9882.89    670.64 o
   2   2   2      808.38      813.35     53.12 o
   3   2   2        2.48        5.67      2.77 o
   4   2   2     1115.63     1247.72     31.18 o
   5   2   2       11.02       26.52      4.09 o
   6   2   2        4.09        3.60      3.16 o
   7   2   2        6.78        3.39      3.98 o
   8   2   2        0.19        0.94      5.09 o
   9   2   2        0.07       -2.04      3.77 o
  10   2   2        0.01        4.23      4.70 o
 -10   3   2        0.99        8.06      4.39 o
  -9   3   2        2.06        4.88      4.64 o
  -8   3   2        8.36       18.11      5.19 o
  -7   3   2      107.95      124.17     15.71 o
  -6   3   2      374.30      406.75     25.30 o
  -5   3   2        8.41        9.91      2.69 o
  -4   3   2       12.21       13.29      2.79 o
  -3   3   2        7.63        9.31      1.41 o
  -2   3   2     1612.39     1750.44     38.47 o
  -1   3   2        1.59        1.48      1.53 o
   0   3   2      225.30      226.45      6.74 o
   1   3   2      127.73      124.13      3.47 o
   2   3   2      176.30      185.62      8.62 o
   3   3   2      135.67      119.66      6.05 o
   4   3   2      128.09      146.12      9.73 o
   5   3   2       16.38       17.95      3.91 o
   6   3   2       42.69       39.09      6.49 o
   7   3   2        0.06        5.49      3.33 o
   8   3   2        0.27        7.13      3.30 o
   9   3   2       41.21       36.45      6.34 o
  10   3   2        1.37       -1.13      3.70 o
 -10   4   2        5.29        5.20      5.13 o
  -9   4   2        0.53        1.95      3.74 o
  -8   4   2        1.48        1.47      3.86 o
  -7   4   2       96.26      102.75      8.56 o
  -6   4   2        5.09        4.44      2.80 o
  -5   4   2        1.43       -3.36      3.36 o
  -4   4   2      443.16      481.49     19.58 o
  -3   4   2      120.75      107.16      9.55 o
  -2   4   2        4.25        6.07      2.07 o
  -1   4   2     1841.91     1897.61     45.24 o
   0   4   2        3.53        2.32      1.60 o
   1   4   2      664.70      676.44     22.33 o
   2   4   2      109.38       94.15      7.15 o
   3   4   2      132.45      122.20      5.37 o
   4   4   2       27.60       14.18      4.66 o
   5   4   2      121.52      125.49      4.96 o
   6   4   2        1.78        4.32      2.89 o
   7   4   2       76.60       73.05      6.92 o
   8   4   2        1.82        8.66      3.80 o
   9   4   2       24.91       27.80      6.25 o
  -9   5   2        0.44        2.62      5.37 o
  -8   5   2        0.61        6.68      5.85 o
  -7   5   2        2.04        7.88      4.66 o
  -6   5   2        0.63        1.96      3.71 o
  -5   5   2        1.07       -0.27      3.96 o
  -4   5   2       32.78       31.78      4.93 o
  -3   5   2        0.05        0.56      1.80 o
  -2   5   2        3.80        4.00      1.72 o
  -1   5   2       25.57       19.59      4.44 o
   0   5   2       16.58       18.32      3.28 o
   1   5   2        0.00       -1.29      2.91 o
   2   5   2        3.07        1.51      1.76 o
   3   5   2      115.82      118.15      5.59 o
   4   5   2       20.08       19.07      3.17 o
   5   5   2       24.13       34.14      5.40 o
   6   5   2       45.85       35.85      6.13 o
   7   5   2        8.74       20.78      3.51 o
   8   5   2       19.40       18.94      4.67 o
   9   5   2        1.84       -0.65      4.07 o
  -8   6   2        5.21        9.79      4.28 o
  -7   6   2        0.00       -1.51      3.65 o
  -6   6   2        3.63        6.91      2.64 o
  -5   6   2       11.63        8.70      2.48 o
  -4   6   2        0.47        1.21      3.61 o
  -3   6   2        0.76        0.78      2.07 o
  -2   6   2        0.14       -1.95      1.95 o
  -1   6   2        4.07        2.42      4.03 o
   0   6   2      460.11      543.56     17.05 o
   1   6   2       68.62       92.00      8.05 o
   2   6   2       21.21       19.59      3.54 o
   3   6   2       29.98       26.50      4.00 o
   4   6   2        1.74        2.29      1.72 o
   5   6   2      104.86      104.50      9.16 o
   6   6   2       39.83       43.91      8.32 o
   7   6   2       12.48       15.34      4.12 o
   8   6   2        0.86       -0.77      5.33 o
  -7   7   2        0.72       -0.36      4.54 o
  -6   7   2        0.90        3.92      4.83 o
  -5   7   2        3.55        4.26      4.13 o
  -4   7   2        1.46        0.07      2.74 o
  -3   7   2        1.44        2.62      4.91 o
  -2   7   2        4.61       10.54      6.15 o
  -1   7   2       22.36       31.21      4.86 o
   0   7   2       32.51       53.99      8.75 o
   1   7   2        2.09        2.04      3.74 o
   2   7   2        0.00       -3.27      3.27 o
   3   7   2       14.32       10.38      3.28 o
   4   7   2       57.31       39.76      7.74 o
   5   7   2       40.30       25.04      7.21 o
   6   7   2        0.15       -1.26      3.25 o
   7   7   2        0.19       -1.48      4.47 o
  -5   8   2        2.80       13.11      6.61 o
  -4   8   2       15.41       11.49      9.13 o
  -3   8   2       14.14       20.54      5.17 o
  -2   8   2        0.01        5.88      6.47 o
  -1   8   2        1.29       -0.78      3.64 o
   0   8   2       35.08       49.78     10.30 o
   1   8   2        2.89        9.39      7.31 o
   2   8   2       19.77       17.50     10.12 o
   3   8   2        1.57        1.13      6.74 o
   4   8   2        0.00       -1.25      4.84 o
   5   8   2        9.39        7.83     17.31 o
  -1   9   2        7.86       24.40      5.25 o
   0   9   2        2.72        2.90      4.91 o
   1   9   2        0.01        9.73      7.31 o
 -11   0   3        3.93        9.04      4.48 o
  -9   0   3        7.10       12.16      8.01 o
  -7   0   3      457.35      484.15     42.31 o
  -5   0   3      198.24      177.29     11.93 o
  -3   0   3     5741.79     5575.39    511.82 o
  -1   0   3      424.18      390.01     14.04 o
   1   0   3     4919.59     4595.98    421.49 o
   3   0   3     2523.25     2501.45    230.68 o
   5   0   3      152.12      160.96      8.36 o
   7   0   3       40.95       27.51      7.30 o
   9   0   3        0.08        3.63      5.12 o
 -11   1   3        0.43        4.82      4.49 o
 -10   1   3        2.58       -2.34      2.34 o
  -9   1   3       47.00       44.96      6.22 o
  -8   1   3      585.50      617.58     52.48 o
  -7   1   3      825.50      783.47     67.54 o
  -6   1   3        5.21        3.10      2.21 o
  -5   1   3       56.96       50.25      3.59 o
  -4   1   3        1.49        2.70      2.23 o
  -3   1   3      130.23      120.36      4.40 o
  -2   1   3      108.69      103.41      2.95 o
  -1   1   3     4615.15     4355.23    283.09 o
   0   1   3     2124.92     1929.25    124.92 o
   1   1   3     1446.38     1359.79     89.22 o
   2   1   3      189.94      164.86      4.60 o
   3   1   3      943.70      944.67     61.34 o
   4   1   3      452.09      494.25     11.16 o
   5   1   3      655.91      682.94     20.24 o
   6   1   3       70.49       78.90      4.85 o
   7   1   3        0.29       -3.64      4.30 o
   8   1   3       24.07       20.58      3.85 o
   9   1   3       27.73       32.13      5.15 o
  10   1   3        0.02       -1.00      3.13 o
 -11   2   3        0.01        1.68      5.74 o
 -10   2   3       37.82       43.18      8.02 o
  -9   2   3      134.87      125.30     19.58 o
  -8   2   3        0.46        3.52      3.68 o
  -7   2   3      110.58      119.86      6.68 o
  -6   2   3        9.00        9.13      3.13 o
  -5   2   3        2.12        5.44      1.40 o
  -4   2   3      528.39      542.73     13.09 o
  -3   2   3       18.06       14.05      3.22 o
  -2   2   3      975.06      962.17     62.50 o
  -1   2   3      766.76      767.65     53.46 o
   0   2   3     1557.34     1525.27     98.91 o
   1   2   3      830.09      785.12     51.18 o
   2   2   3      261.97      259.39      6.86 o
   3   2   3       81.86       86.93      4.21 o
   4   2   3       42.03       41.23      3.84 o
   5   2   3       84.58       81.21      5.30 o
   6   2   3       13.46        8.47      3.44 o
   7   2   3        6.03        3.44      2.44 o
   8   2   3       18.66       14.89      5.15 o
   9   2   3        0.68       -3.42      3.42 o
  10   2   3        0.11       -4.46      4.46 o
 -10   3   3        4.20        7.61      6.20 o
  -9   3   3        2.99        6.91      5.01 o
  -8   3   3        0.00       14.37      7.49 o
  -7   3   3      287.51      352.90     12.44 o
  -6   3   3        3.44        4.29      5.21 o
  -5   3   3       20.41       18.82      3.32 o
  -4   3   3       23.95       26.86      3.56 o
  -3   3   3       23.00       21.71      2.93 o
  -2   3   3     1521.70     1545.94     38.51 o
  -1   3   3       22.06       14.45      2.23 o
   0   3   3      486.24      495.38     13.86 o
   1   3   3      602.31      621.69     13.92 o
   2   3   3      184.59      188.22      9.74 o
   3   3   3      404.95      426.55      9.91 o
   4   3   3        3.81       -0.33      1.51 o
   5   3   3        9.88       12.47      3.13 o
   6   3   3       11.22       12.04      3.65 o
   7   3   3        1.91        4.73      3.46 o
   8   3   3       69.72       66.59      6.50 o
   9   3   3       20.58       18.58      4.12 o
  10   3   3       14.55       21.98      5.19 o
 -10   4   3        8.20        4.90      3.76 o
  -9   4   3        1.41       10.70      4.97 o
  -8   4   3        0.00        3.83      5.96 o
  -7   4   3        0.10        2.30      3.29 o
  -6   4   3       22.73       21.53      4.12 o
  -5   4   3       52.24       54.80      4.64 o
  -4   4   3        1.46        5.50      2.04 o
  -3   4   3       57.30       42.41      3.41 o
  -2   4   3      260.82      266.11      7.49 o
  -1   4   3        0.96        0.81      1.65 o
   0   4   3      443.93      446.67     11.11 o
   1   4   3      202.86      204.82      6.23 o
   2   4   3      435.74      431.49     11.92 o
   3   4   3      313.92      315.90     12.19 o
   4   4   3       98.82       91.51      5.08 o
   5   4   3        2.24       -2.94      2.94 o
   6   4   3      256.27      265.80     20.31 o
   7   4   3       41.42       38.66      4.46 o
   8   4   3        0.21        6.91     12.27 o
   9   4   3       11.07        9.34      4.71 o
  -9   5   3        4.76        9.62      5.93 o
  -8   5   3       18.28       25.20      5.67 o
  -7   5   3        5.29        1.77      2.97 o
  -6   5   3       38.17       42.04      5.40 o
  -5   5   3        0.32        1.38      2.54 o
  -4   5   3       66.28       68.12      3.47 o
  -3   5   3       34.31       42.06      5.36 o
  -2   5   3        0.09        1.16      1.74 o
  -1   5   3      167.84      160.21      7.19 o
   0   5   3        5.55        3.25      2.72 o
   1   5   3       13.68       15.66      2.97 o
   2   5   3        1.89       -0.84      1.64 o
   3   5   3      222.45      238.01      7.14 o
   4   5   3      103.11       95.47      4.57 o
   5   5   3       87.42       88.86      5.86 o
   6   5   3       48.41       53.51      5.08 o
   7   5   3       42.12       29.74      5.74 o
   8   5   3       20.31       25.25      4.98 o
   9   5   3        1.06        3.75      3.57 o
  -8   6   3       11.87       12.96      5.89 o
  -7   6   3       13.37        9.20      3.54 o
  -6   6   3        0.15        5.74      3.56 o
  -5   6   3        3.57        5.27      2.99 o
  -4   6   3       45.50       42.37      5.74 o
  -3   6   3       64.00       59.94      5.28 o
  -2   6   3        9.22       10.88      3.14 o
  -1   6   3       19.04       15.36      4.01 o
   0   6   3       23.98       45.10      6.49 o
   1   6   3        0.31        0.12      1.81 o
   2   6   3       17.33       11.61      3.45 o
   3   6   3       80.64       82.31      4.38 o
   4   6   3        4.03        5.06      2.82 o
   5   6   3       70.49       57.86      8.26 o
   6   6   3       23.44       25.63      5.49 o
   7   6   3        0.58       -2.98      2.98 o
   8   6   3        2.06       12.81      8.44 o
  -7   7   3        7.86        3.34      4.26 o
  -6   7   3        0.82        0.66      3.70 o
  -5   7   3        4.65        1.91      2.97 o
  -4   7   3        4.26        4.33      3.11 o
  -3   7   3       17.91       27.13      4.99 o
  -2   7   3        0.68       -2.33      7.40 o
  -1   7   3       31.96       37.09      5.58 o
   0   7   3        2.33        1.80      4.00 o
   1   7   3        0.31        4.98      5.21 o
   2   7   3        0.36        4.53      2.17 o
   3   7   3        6.51        5.37      4.04 o
   4   7   3       11.74        7.68      3.54 o
   5   7   3        5.48        5.67      5.56 o
   6   7   3        3.66        4.07      5.64 o
  -5   8   3       16.29       26.85      8.53 o
  -4   8   3        2.19        8.72      4.06 o
  -3   8   3        9.95       21.28      4.73 o
  -2   8   3        0.01        8.37      4.75 o
  -1   8   3        3.09       -5.16      5.76 o
   0   8   3        0.12        8.58      9.24 o
   1   8   3        6.01        6.79      4.51 o
   2   8   3       30.98       33.20      7.70 o
   3   8   3        3.24        2.72      3.88 o
   4   8   3       14.54       22.89      7.08 o
  -1   9   3        0.35        0.62      5.18 o
   0   9   3       18.07       30.21      6.56 o
 -10   0   4       25.26       23.06      7.18 o
  -8   0   4     1879.65     1956.28    129.76 o
  -6   0   4      550.92      563.63     37.05 o
  -4   0   4       30.76       22.00      4.89 o
  -2   0   4     1949.07     1870.58    171.83 o
   0   0   4     1124.26      977.55     90.24 o
   2   0   4      521.19      511.61     18.18 o
   4   0   4     3673.03     4017.74    133.52 o
   6   0   4        5.68        7.76      4.04 o
   8   0   4        2.63        8.16      3.69 o
  10   0   4        5.58        1.40      8.29 o
 -11   1   4        0.48       -1.91      5.70 o
 -10   1   4       19.25       15.81      4.40 o
  -9   1   4        5.02        3.83      4.53 o
  -8   1   4       40.42       50.39      7.27 o
  -7   1   4       38.24       32.43      6.09 o
  -6   1   4        9.75        6.25      2.02 o
  -5   1   4      111.32      115.92      5.64 o
  -4   1   4        5.08        6.60      1.67 o
  -3   1   4      352.63      344.04      8.91 o
  -2   1   4     3821.46     3712.26    241.05 o
  -1   1   4     7197.99     7013.13    453.45 o
   0   1   4     3309.24     3085.22    219.66 o
   1   1   4      788.35      685.95     19.11 o
   2   1   4      347.20      359.13      9.18 o
   3   1   4       25.91       35.49      3.26 o
   4   1   4       33.05       20.52      5.01 o
   5   1   4       56.65       50.51      3.98 o
   6   1   4       24.90       21.24      4.39 o
   7   1   4       12.83       15.96      2.77 o
   8   1   4       15.04        9.93      3.86 o
   9   1   4        0.08        0.47      2.72 o
  10   1   4        0.80        2.26      5.35 o
 -11   2   4        1.18        7.89      6.03 o
 -10   2   4        0.61        7.31      3.97 o
  -9   2   4       74.43       64.41      9.28 o
  -8   2   4       47.09       56.48      4.37 o
  -7   2   4       80.24       84.49      6.55 o
  -6   2   4        1.61        0.83      3.51 o
  -5   2   4      111.35      109.55      9.26 o
  -4   2   4      481.81      515.40     12.48 o
  -3   2   4     2252.61     2333.99    151.71 o
  -2   2   4       72.52       62.45      2.10 o
  -1   2   4     2975.10     3009.56    195.43 o
   0   2   4     2178.73     2114.89    137.47 o
   1   2   4        0.06        1.66      1.72 o
   2   2   4      394.00      419.08     10.79 o
   3   2   4     2034.94     2150.66     47.21 o
   4   2   4      131.01      125.11      8.03 o
   5   2   4      102.44      100.89      5.59 o
   6   2   4        1.17       -0.05      2.09 o
   7   2   4        6.15        7.59      2.07 o
   8   2   4       71.54       59.55      6.57 o
   9   2   4        4.31        7.19      4.00 o
  10   2   4        3.61        6.92      4.16 o
 -10   3   4        0.01        4.22      7.57 o
  -9   3   4        2.73        6.35      4.64 o
  -8   3   4       51.94       60.45      7.15 o
  -7   3   4        1.34       -2.25      3.20 o
  -6   3   4        4.12        4.05      3.03 o
  -5   3   4      243.76      249.66     11.60 o
  -4   3   4      156.68      162.47      6.57 o
  -3   3   4      133.42      137.11      6.84 o
  -2   3   4     2060.75     2234.93     50.10 o
  -1   3   4      379.03      431.75     10.36 o
   0   3   4      415.16      389.97      9.02 o
   1   3   4       10.94       14.03      1.97 o
   2   3   4        2.67        1.43      1.48 o
   3   3   4      395.28      409.05     11.39 o
   4   3   4       25.69       21.92      4.11 o
   5   3   4        9.34        5.70      1.90 o
   6   3   4      192.34      206.95      7.58 o
   7   3   4       73.79       82.23      5.67 o
   8   3   4       34.12       31.25      7.42 o
   9   3   4        1.54        2.76      5.72 o
  10   3   4        0.00        1.11      7.21 o
 -10   4   4        0.60        0.30      3.55 o
  -9   4   4        0.07       10.64      4.81 o
  -8   4   4       39.76       45.20      7.30 o
  -7   4   4       87.50      100.97      6.58 o
  -6   4   4       96.16       88.50      3.79 o
  -5   4   4        8.08       12.09      2.86 o
  -4   4   4       35.18       33.86      3.90 o
  -3   4   4      390.65      411.39     12.05 o
  -2   4   4     1584.22     1662.25     46.51 o
  -1   4   4     2848.94     2941.02    113.27 o
   0   4   4      769.44      809.50     24.26 o
   1   4   4      706.66      733.03     21.73 o
   2   4   4        3.66        3.92      2.40 o
   3   4   4       46.89       56.90      4.83 o
   4   4   4        3.80        3.09      2.23 o
   5   4   4       18.78       17.09      3.33 o
   6   4   4        1.55       -1.75      3.51 o
   7   4   4        0.03       -0.18      4.42 o
   8   4   4        0.64       10.03      4.71 o
   9   4   4        4.05       12.08      5.78 o
  -9   5   4        0.24        3.14      4.40 o
  -8   5   4        2.39        6.08      3.07 o
  -7   5   4        0.03        4.53      5.15 o
  -6   5   4       34.75       39.94      5.33 o
  -5   5   4        6.64        3.38      2.67 o
  -4   5   4        0.58       -1.57      2.79 o
  -3   5   4      102.00       87.71      4.90 o
  -2   5   4      245.95      246.88     15.92 o
  -1   5   4       16.61       18.64      3.24 o
   0   5   4        4.32        6.40      2.26 o
   1   5   4       11.21       11.95      2.52 o
   2   5   4        5.17        2.82      2.27 o
   3   5   4       26.41       21.66      3.67 o
   4   5   4       46.80       47.43      5.55 o
   5   5   4       84.67       96.15      6.96 o
   6   5   4        0.05       -1.49      3.88 o
   7   5   4        1.67        1.43      4.68 o
   8   5   4       12.61       13.11      6.33 o
  -8   6   4        8.59       12.56      4.48 o
  -7   6   4        9.08        3.73      3.29 o
  -6   6   4        1.41        5.23      4.35 o
  -5   6   4        2.22        2.82      2.65 o
  -4   6   4       23.78       21.51      4.17 o
  -3   6   4       21.95       19.01      3.71 o
  -2   6   4        0.33       -1.95      1.95 o
  -1   6   4       59.38       67.26      5.52 o
   0   6   4       35.56       28.20      4.92 o
   1   6   4        4.82        3.42      3.15 o
   2   6   4      144.24      147.04     12.63 o
   3   6   4       27.96       44.18      5.49 o
   4   6   4        0.13        0.18      1.66 o
   5   6   4       36.91       32.79      5.24 o
   6   6   4       15.91       20.24      4.13 o
   7   6   4        0.08        3.17      7.19 o
   8   6   4        9.88        9.50      4.95 o
  -7   7   4        0.00        3.01      3.23 o
  -6   7   4        0.81        2.92      5.64 o
  -5   7   4        0.02        2.31      2.65 o
  -4   7   4       32.45       23.06      5.15 o
  -3   7   4        1.83       -0.49      3.36 o
  -2   7   4        2.71       -2.09      6.10 o
  -1   7   4       54.50       63.86      6.37 o
   0   7   4        7.14        6.97      3.63 o
   1   7   4        7.37        9.52      3.19 o
   2   7   4       35.93       35.81      5.78 o
   3   7   4       24.74       25.85      5.77 o
   4   7   4       55.45       40.65      8.11 o
   5   7   4        3.03       -1.51      4.28 o
   6   7   4        2.22        2.70      6.46 o
  -5   8   4        0.28       14.94      5.54 o
  -4   8   4        3.74        3.90      4.86 o
  -3   8   4        3.91        3.01      4.06 o
  -2   8   4        2.66       -1.51      4.06 o
  -1   8   4       11.41        8.94      4.70 o
   0   8   4       23.18       25.46      6.14 o
   1   8   4       20.31       26.20      6.30 o
   2   8   4        0.00        2.58      3.86 o
   3   8   4        0.82        3.08      4.42 o
   4   8   4       32.36       47.30     11.79 o
 -11   0   5        3.54       -0.99      4.23 o
  -9   0   5      455.77      453.48     84.72 o
  -7   0   5       72.28       81.79      8.95 o
  -5   0   5      587.04      548.97     18.91 o
  -3   0   5     1331.69     1303.39    119.81 o
  -1   0   5      406.96      370.98     13.10 o
   1   0   5     1314.48     1135.93    104.40 o
   3   0   5      514.37      555.19     19.94 o
   5   0   5        4.87        1.26      3.69 o
   7   0   5        0.61       -2.18      3.60 o
   9   0   5        3.91        5.56      5.44 o
 -11   1   5        3.24        0.58      2.83 o
 -10   1   5       62.82       55.14      9.88 o
  -9   1   5       16.64       22.93      8.45 o
  -8   1   5      799.99      849.87     71.77 o
  -7   1   5       34.84       25.46      5.39 o
  -6   1   5        6.82        1.63      1.79 o
  -5   1   5        4.17        5.32      1.64 o
  -4   1   5        1.33        3.09      1.60 o
  -3   1   5      411.69      400.76     10.31 o
  -2   1   5     1371.64     1297.46     84.21 o
  -1   1   5      808.51      716.24     27.94 o
   0   1   5       83.19       67.91      2.56 o
   1   1   5        0.06        2.01      1.50 o
   2   1   5      901.43      859.77     56.05 o
   3   1   5      343.18      364.18      8.40 o
   4   1   5      101.79       96.88      4.77 o
   5   1   5       33.00       28.94      4.42 o
   6   1   5        9.67        6.26      3.00 o
   7   1   5       18.29       12.89      3.36 o
   8   1   5      132.41      122.00     12.09 o
   9   1   5       27.84       19.09      3.58 o
  10   1   5       12.97       12.87      3.44 o
 -11   2   5        0.09        6.16     12.52 o
 -10   2   5       29.64       24.39      6.34 o
  -9   2   5        1.98        3.62      3.50 o
  -8   2   5        4.87       -0.98      6.54 o
  -7   2   5        3.90        3.83      4.82 o
  -6   2   5       54.02       56.51      3.99 o
  -5   2   5       14.34       15.95      2.78 o
  -4   2   5      589.91      599.38     13.51 o
  -3   2   5      523.44      533.19     12.27 o
  -2   2   5       17.25       20.33      2.96 o
  -1   2   5     1431.62     1451.01     94.25 o
   0   2   5      368.48      376.64      9.76 o
   1   2   5      278.23      265.41      6.92 o
   2   2   5        5.51        5.46      1.08 o
   3   2   5       50.56       55.29      2.99 o
   4   2   5        3.50        4.56      2.05 o
   5   2   5      233.42      252.03     10.29 o
   6   2   5       36.83       26.21      4.49 o
   7   2   5       18.67       12.04      2.71 o
   8   2   5       11.37       14.32      3.75 o
   9   2   5        0.01       -4.81      4.81 o
  10   2   5        2.37        2.77      3.49 o
 -10   3   5        0.34        5.48      6.54 o
  -9   3   5       50.26       66.66     11.82 o
  -8   3   5        0.10        0.38      3.14 o
  -7   3   5      141.52      128.92     10.06 o
  -6   3   5      153.42      161.54      6.13 o
  -5   3   5       50.80       54.56      4.44 o
  -4   3   5      238.05      234.57      6.94 o
  -3   3   5      306.87      312.09     10.96 o
  -2   3   5        8.68        7.96      2.60 o
  -1   3   5        0.00        0.66      1.95 o
   0   3   5     1533.65     1556.46     34.54 o
   1   3   5      156.53      150.06      7.07 o
   2   3   5     1144.91     1235.09     27.19 o
   3   3   5      237.13      228.37      6.78 o
   4   3   5      226.11      221.82      8.83 o
   5   3   5       23.84       24.33      5.06 o
   6   3   5       11.61       14.33      3.34 o
   7   3   5      138.11      151.80      9.66 o
   8   3   5        2.97        5.56      2.48 o
   9   3   5        3.23        7.02      4.07 o
  10   3   5        1.14       13.07      4.68 o
 -10   4   5       13.98       16.40      4.61 o
  -9   4   5        5.58       12.40      6.73 o
  -8   4   5       25.63       28.27      5.96 o
  -7   4   5        3.46        4.98      3.92 o
  -6   4   5        7.40       13.65      3.05 o
  -5   4   5       10.37       12.70      2.54 o
  -4   4   5        3.63        5.49      2.80 o
  -3   4   5      363.15      381.09     15.87 o
  -2   4   5       51.17       50.50      4.34 o
  -1   4   5       29.70       26.63      3.23 o
   0   4   5       89.73       85.18      6.47 o
   1   4   5       86.49       91.96      7.76 o
   2   4   5       54.97       58.60      3.54 o
   3   4   5      213.99      208.92      9.35 o
   4   4   5       13.86       13.55      3.37 o
   5   4   5        3.64        3.41      4.29 o
   6   4   5        0.08        0.04      3.08 o
   7   4   5       10.37       16.60      3.76 o
   8   4   5       16.17       22.14      7.29 o
   9   4   5       13.57       19.96      5.18 o
  -9   5   5        0.09        5.24      3.69 o
  -8   5   5       32.49       41.62      7.69 o
  -7   5   5       62.11       46.65      7.58 o
  -6   5   5        5.31        0.58      2.88 o
  -5   5   5        3.81       -1.17      3.42 o
  -4   5   5        1.51        2.13      2.47 o
  -3   5   5       30.60       24.43      4.32 o
  -2   5   5        7.73        4.06      1.72 o
  -1   5   5      110.39      107.91      6.24 o
   0   5   5      104.02      109.51      6.23 o
   1   5   5      202.08      210.38     11.92 o
   2   5   5        0.09        0.20      1.96 o
   3   5   5       32.56       26.69      4.29 o
   4   5   5        0.59       -0.49      2.64 o
   5   5   5        1.42       -1.32      2.54 o
   6   5   5        0.35        2.74      5.15 o
   7   5   5       31.95       31.07      5.99 o
   8   5   5        3.28       -3.28      4.34 o
  -8   6   5        0.00       -4.24      4.24 o
  -7   6   5        2.37        7.84      5.15 o
  -6   6   5        3.42        4.14      3.04 o
  -5   6   5        4.74        4.35      2.07 o
  -4   6   5       49.76       59.22      4.40 o
  -3   6   5        7.00        4.59      1.95 o
  -2   6   5       17.88       13.86      3.68 o
  -1   6   5        5.15        5.10      3.02 o
   0   6   5        1.93        2.46      2.47 o
   1   6   5        7.43        5.77      3.37 o
   2   6   5       48.94       48.38      5.53 o
   3   6   5       82.76       83.08      5.82 o
   4   6   5      110.03       98.66      8.14 o
   5   6   5       22.46       24.31      5.44 o
   6   6   5       17.57       21.45      5.09 o
   7   6   5       29.23       40.63      7.58 o
  -7   7   5        2.04        6.91      3.72 o
  -6   7   5        1.24       -2.68      5.54 o
  -5   7   5        0.25        1.49      4.90 o
  -4   7   5        8.55       15.23      3.03 o
  -3   7   5       55.20       50.12      7.51 o
  -2   7   5        2.53       11.53      5.14 o
  -1   7   5        2.23        6.71      4.00 o
   0   7   5       75.86       86.84      9.27 o
   1   7   5       16.73       23.95      4.96 o
   2   7   5       34.44       31.87      6.10 o
   3   7   5       15.90       10.38      3.71 o
   4   7   5       46.19       26.63      6.81 o
   5   7   5       15.28        3.75      4.58 o
   6   7   5        6.33        9.85      4.45 o
  -5   8   5        4.00        8.95      5.86 o
  -4   8   5        0.17       -0.02      5.82 o
  -3   8   5        4.48        0.59      5.54 o
  -2   8   5        0.24        1.31      5.67 o
  -1   8   5        0.93        2.24      5.83 o
   0   8   5       15.56       16.69      6.86 o
   1   8   5        1.98       -0.54      3.40 o
   2   8   5        0.37        0.90      4.83 o
   3   8   5        0.03        2.96      2.57 o
   4   8   5        1.57        1.43      6.32 o
 -10   0   6        8.28       10.10      9.96 o
  -8   0   6        0.01        2.59      3.68 o
  -6   0   6       40.47       48.92      5.79 o
  -4   0   6     3990.57     4084.56    216.65 o
  -2   0   6     1139.62     1116.58    102.95 o
   0   0   6       14.54        8.61      2.83 o
   2   0   6      201.95      223.61      8.32 o
   4   0   6       98.34       97.80     11.78 o
   6   0   6        1.18       -2.85      2.85 o
   8   0   6       16.82       12.41      4.59 o
  10   0   6       13.08       10.97      6.38 o
 -11   1   6        0.03        3.35      4.01 o
 -10   1   6       13.65       12.19      4.40 o
  -9   1   6       89.79       88.04      7.75 o
  -8   1   6       11.48        8.66      6.07 o
  -7   1   6        0.70        5.99      2.84 o
  -6   1   6        1.82       -0.25      1.94 o
  -5   1   6      401.52      394.19     11.04 o
  -4   1   6      312.48      320.62     10.17 o
  -3   1   6      705.72      692.02     19.12 o
  -2   1   6      669.50      636.98     16.02 o
  -1   1   6     2425.29     2318.19    150.35 o
   0   1   6     1026.73      962.61     68.52 o
   1   1   6      731.92      704.39     24.17 o
   2   1   6        6.36        7.05      1.52 o
   3   1   6      411.55      416.16      9.77 o
   4   1   6        1.37        2.49      2.40 o
   5   1   6        4.12        2.66      2.29 o
   6   1   6        5.60        1.33      4.12 o
   7   1   6       24.60       20.14      4.55 o
   8   1   6        8.47       18.31      3.60 o
   9   1   6        4.72        4.02      4.06 o
  10   1   6        0.55        1.40      5.17 o
 -11   2   6        7.36        5.48      4.23 o
 -10   2   6        0.04        7.17      5.94 o
  -9   2   6       67.96       69.31     10.68 o
  -8   2   6      400.05      440.36     23.82 o
  -7   2   6      365.95      399.46     13.64 o
  -6   2   6       23.32       16.78      3.39 o
  -5   2   6       10.50       10.46      2.01 o
  -4   2   6      192.19      188.05      9.36 o
  -3   2   6      146.83      145.40      7.64 o
  -2   2   6       13.53       14.01      2.12 o
  -1   2   6       85.26       81.55      2.78 o
   0   2   6      611.83      592.57     15.14 o
   1   2   6      118.85      129.51      3.97 o
   2   2   6       55.76       60.26      3.07 o
   3   2   6       89.50      100.02      4.92 o
   4   2   6      282.64      284.33      8.79 o
   5   2   6      102.64      107.09      5.67 o
   6   2   6       14.17       10.85      2.86 o
   7   2   6        0.16        3.53      2.44 o
   8   2   6       28.55       19.30      4.35 o
   9   2   6        1.83        8.01      5.16 o
  10   2   6        0.76        0.33      4.19 o
 -10   3   6        2.46        1.14      4.53 o
  -9   3   6        3.46       11.45      5.33 o
  -8   3   6       40.56       36.98      5.12 o
  -7   3   6        4.34        4.13      4.30 o
  -6   3   6       39.03       27.73      4.66 o
  -5   3   6      126.02      122.99      5.34 o
  -4   3   6        4.69        5.78      2.69 o
  -3   3   6      107.71      100.12      7.73 o
  -2   3   6     1491.49     1638.66     35.99 o
  -1   3   6      730.93      790.58     17.75 o
   0   3   6        6.65        3.34      0.97 o
   1   3   6     2042.33     2180.11     48.04 o
   2   3   6      423.79      423.84     12.14 o
   3   3   6       72.40       76.76      6.13 o
   4   3   6       12.80        9.99      1.89 o
   5   3   6       37.41       30.87      4.91 o
   6   3   6       17.30       21.56      4.37 o
   7   3   6        0.01       -4.11      4.11 o
   8   3   6        0.16        8.06      8.11 o
   9   3   6        0.12       -3.87      3.87 o
 -10   4   6        0.02        4.53      6.74 o
  -9   4   6       61.17       82.25     18.21 o
  -8   4   6        4.40        0.08      3.11 o
  -7   4   6       52.12       60.40      7.20 o
  -6   4   6        0.56       -2.66      4.35 o
  -5   4   6        0.09        2.28      2.62 o
  -4   4   6      192.91      186.25     11.09 o
  -3   4   6      417.02      446.40     16.93 o
  -2   4   6        5.11        4.12      1.75 o
  -1   4   6      656.97      695.20     18.91 o
   0   4   6       18.19       20.91      3.05 o
   1   4   6      503.94      543.80     16.69 o
   2   4   6      447.46      483.35     18.57 o
   3   4   6      235.07      231.11     11.82 o
   4   4   6      159.04      165.99      6.41 o
   5   4   6       47.48       54.83      5.06 o
   6   4   6       17.44       17.65      4.29 o
   7   4   6       42.47       29.85      6.70 o
   8   4   6        0.94        1.19      2.84 o
   9   4   6        2.21        5.54      3.30 o
  -9   5   6        1.89        5.66      6.52 o
  -8   5   6       19.42       16.79      6.30 o
  -7   5   6        0.11        2.02      4.37 o
  -6   5   6        1.54        2.41      4.06 o
  -5   5   6       19.60       25.18      3.70 o
  -4   5   6       26.06       22.97      3.74 o
  -3   5   6      180.72      190.18      6.91 o
  -2   5   6      537.60      643.76     35.06 o
  -1   5   6       62.74       67.14      5.34 o
   0   5   6      272.63      278.12     15.28 o
   1   5   6      197.97      186.19     10.08 o
   2   5   6      227.14      243.96      7.47 o
   3   5   6      128.89      144.14      4.55 o
   4   5   6      109.61      104.76      7.38 o
   5   5   6       40.31       54.74      5.69 o
   6   5   6        0.20       -0.92      2.82 o
   7   5   6       52.91       39.43      6.46 o
   8   5   6        2.73       -0.03      3.79 o
  -8   6   6       41.45       41.81      7.86 o
  -7   6   6       19.01       20.93      4.94 o
  -6   6   6        6.20        9.77      2.24 o
  -5   6   6       14.03       21.59      3.76 o
  -4   6   6        2.15        3.92      4.31 o
  -3   6   6      175.06      179.30     11.72 o
  -2   6   6      263.04      284.78     21.67 o
  -1   6   6      117.30      118.13      9.15 o
   0   6   6      142.62      126.08      9.73 o
   1   6   6       34.15       34.57      5.23 o
   2   6   6       71.76       79.09      6.62 o
   3   6   6        4.67        1.68      1.73 o
   4   6   6      230.44      212.08     19.24 o
   5   6   6        2.74        1.12      3.94 o
   6   6   6        4.29        2.68      6.28 o
   7   6   6       11.31       10.09      3.84 o
  -7   7   6        0.16       -3.64      3.64 o
  -6   7   6        0.22        3.83      6.74 o
  -5   7   6       17.57        6.58      2.97 o
  -4   7   6       26.99       25.58      6.94 o
  -3   7   6       54.82       44.41      9.21 o
  -2   7   6        9.81       10.51      3.87 o
  -1   7   6        4.35        3.07      2.90 o
   0   7   6        6.99        8.11      3.47 o
   1   7   6       21.16       21.13      4.16 o
   2   7   6        9.12       13.12      4.78 o
   3   7   6        1.14        2.51      3.48 o
   4   7   6       65.08       30.99     13.74 o
   5   7   6        0.08       -0.03      4.75 o
   6   7   6        0.24        2.92      3.48 o
  -5   8   6        0.00       -5.05      5.05 o
  -4   8   6        0.11        2.08      4.45 o
  -3   8   6        0.27       -2.75      5.47 o
  -2   8   6        0.11       -4.64      4.64 o
  -1   8   6       16.14       13.22      4.11 o
   0   8   6       31.91       38.54      7.58 o
   1   8   6       58.28       49.79      9.52 o
   2   8   6        5.16       -2.08      4.67 o
   3   8   6       15.39       26.29      5.81 o
   4   8   6       14.83        4.93      7.05 o
 -11   0   7       11.91       16.88      6.58 o
  -9   0   7      150.66      149.39     18.24 o
  -7   0   7       72.83       74.49      4.88 o
  -5   0   7      535.58      593.28     25.01 o
  -3   0   7       53.03       49.73      3.56 o
  -1   0   7     3332.89     3239.32    298.53 o
   1   0   7      917.00      923.01     84.87 o
   3   0   7      156.01      158.76     10.74 o
   5   0   7      565.66      605.46     32.57 o
   7   0   7      185.91      151.11     15.24 o
   9   0   7        0.01        2.25      3.82 o
 -11   1   7        2.01        5.82      3.33 o
 -10   1   7       16.36        9.34      6.18 o
  -9   1   7      134.53      126.19     11.27 o
  -8   1   7      170.47      180.76     14.15 o
  -7   1   7       21.51       22.42      3.73 o
  -6   1   7       43.06       54.19      4.71 o
  -5   1   7       27.74       27.46      3.65 o
  -4   1   7      545.98      569.80     12.84 o
  -3   1   7     3578.70     3637.12    236.17 o
  -2   1   7      883.81      872.68     56.77 o
  -1   1   7       46.52       46.91      1.90 o
   0   1   7      241.53      229.81      7.13 o
   1   1   7      865.84      832.99     54.37 o
   2   1   7        0.03        1.55      1.38 o
   3   1   7      604.45      587.23     13.27 o
   4   1   7      111.90      102.88      7.93 o
   5   1   7        3.16        9.26      2.28 o
   6   1   7       29.48       25.82      3.79 o
   7   1   7       89.70       82.39      6.91 o
   8   1   7       48.97       43.95      4.85 o
   9   1   7       18.10       13.63      3.49 o
  10   1   7       11.48       19.88      7.02 o
 -11   2   7        0.09        0.49      5.21 o
 -10   2   7      120.00      131.08     26.69 o
  -9   2   7       14.96       10.28      2.95 o
  -8   2   7        2.64        3.79      4.20 o
  -7   2   7        6.36        6.45      2.43 o
  -6   2   7        4.05        3.81      2.78 o
  -5   2   7       73.80       67.50      5.32 o
  -4   2   7      393.50      407.63     11.34 o
  -3   2   7        4.65        2.32      1.96 o
  -2   2   7       43.63       51.53      4.29 o
  -1   2   7      467.31      443.04     12.42 o
   0   2   7       42.81       44.82      2.18 o
   1   2   7       12.28       10.88      1.73 o
   2   2   7       85.18       83.16      4.22 o
   3   2   7      146.02      163.56      5.63 o
   4   2   7       71.26       67.53      3.47 o
   5   2   7        4.67        6.01      3.23 o
   6   2   7        7.87        7.63      2.53 o
   7   2   7        8.61        6.40      2.87 o
   8   2   7       35.83       30.68      5.78 o
   9   2   7        7.72        3.44      3.84 o
  10   2   7        0.35        1.55      6.05 o
 -10   3   7       24.02       21.42      6.79 o
  -9   3   7       79.93       59.12     21.69 o
  -8   3   7       79.45       88.33     13.73 o
  -7   3   7        6.64        5.47      3.33 o
  -6   3   7        0.50        1.59      2.14 o
  -5   3   7        0.07        1.83      2.54 o
  -4   3   7        1.52        2.73      1.26 o
  -3   3   7      161.54      167.75      6.01 o
  -2   3   7       21.76       16.01      2.31 o
  -1   3   7       16.52       17.47      2.42 o
   0   3   7       36.00       36.72      3.53 o
   1   3   7       58.02       53.19      2.99 o
   2   3   7       19.97       15.43      2.61 o
   3   3   7       95.83       80.29      3.59 o
   4   3   7       32.56       22.06      4.10 o
   5   3   7        8.52        4.89      3.25 o
   6   3   7       20.78       22.06      4.64 o
   7   3   7       24.96       23.98      3.96 o
   8   3   7        1.71       -3.89      3.89 o
   9   3   7        0.29        2.47      3.61 o
 -10   4   7       20.93       19.34      4.99 o
  -9   4   7        0.30       -5.05      8.88 o
  -8   4   7        0.74        2.37     10.22 o
  -7   4   7        7.99        3.63      3.01 o
  -6   4   7        9.74        8.45      2.28 o
  -5   4   7       88.90       84.50      3.53 o
  -4   4   7       21.86       16.91      3.13 o
  -3   4   7        0.57        3.19      1.60 o
  -2   4   7       31.28       38.50      4.32 o
  -1   4   7      112.23      102.83      7.94 o
   0   4   7       62.34       53.70      4.44 o
   1   4   7       84.92       83.05      6.14 o
   2   4   7        1.50        0.17      1.73 o
   3   4   7       27.72       20.83      3.42 o
   4   4   7       12.66       11.89      3.00 o
   5   4   7       21.05       18.17      3.88 o
   6   4   7       60.57       68.90      6.90 o
   7   4   7        0.24       -3.42      3.42 o
   8   4   7        1.08        6.26      3.20 o
   9   4   7        1.59        5.39      3.67 o
  -9   5   7        1.21        5.68      4.31 o
  -8   5   7       10.71        8.97      3.24 o
  -7   5   7       27.81       28.81      5.33 o
  -6   5   7       22.09       14.99      3.08 o
  -5   5   7        1.92        4.77      2.61 o
  -4   5   7       10.78       10.49      3.35 o
  -3   5   7       61.34       73.20      6.65 o
  -2   5   7       12.19       13.54      3.01 o
  -1   5   7      181.62      163.47      8.72 o
   0   5   7        4.69        3.43      2.79 o
   1   5   7      107.54      116.42      3.93 o
   2   5   7       68.27       70.02      3.42 o
   3   5   7      394.36      420.17     12.37 o
   4   5   7        0.06       -0.14      1.71 o
   5   5   7       11.11        7.23      3.62 o
   6   5   7        4.78       11.86      3.74 o
   7   5   7       21.04       14.68      5.05 o
   8   5   7        0.00       10.14      4.19 o
  -8   6   7        0.02        6.17      5.67 o
  -7   6   7        2.02       -1.34      3.75 o
  -6   6   7        7.08       10.22      3.13 o
  -5   6   7        1.28        6.65      3.30 o
  -4   6   7       11.98       11.29      2.56 o
  -3   6   7       13.86       10.06      2.32 o
  -2   6   7       27.57       19.84      4.87 o
  -1   6   7        6.51        8.34      2.37 o
   0   6   7        2.26        0.02      1.92 o
   1   6   7       26.78       22.02      4.15 o
   2   6   7       12.27       11.03      2.78 o
   3   6   7        1.19        1.20      2.14 o
   4   6   7        1.33       -0.42      2.84 o
   5   6   7       13.60       12.55      5.68 o
   6   6   7        6.62        0.65      6.39 o
   7   6   7       52.67       54.56     10.65 o
  -7   7   7        1.92       12.43      6.08 o
  -6   7   7        1.90        0.59      5.62 o
  -5   7   7        7.01        7.00      6.21 o
  -4   7   7        0.02       -3.05      3.74 o
  -3   7   7       15.97       22.57      3.84 o
  -2   7   7        0.06       -4.25      4.25 o
  -1   7   7        0.15       -2.86      2.86 o
   0   7   7       19.16       20.71      4.21 o
   1   7   7        6.40        6.52      2.80 o
   2   7   7        7.51       12.89      3.05 o
   3   7   7      117.73      111.95     20.37 o
   4   7   7        1.55        7.15      6.02 o
   5   7   7        2.44        2.91      4.26 o
   6   7   7        0.47       -1.22      3.40 o
  -5   8   7        0.08        8.13     10.25 o
  -4   8   7       21.86       26.59      6.88 o
  -3   8   7        8.09       11.00      4.55 o
  -2   8   7        1.13        1.49      3.93 o
  -1   8   7        1.68        4.92      4.94 o
   0   8   7        4.47        0.72      4.89 o
   1   8   7        3.36        5.54      4.08 o
   2   8   7       22.14       22.03      7.31 o
   3   8   7       11.18       13.32      6.75 o
 -10   0   8        8.35        9.64      5.40 o
  -8   0   8        0.16       -2.06      4.53 o
  -6   0   8        7.07        2.99      2.08 o
  -4   0   8     1713.33     1849.75     57.42 o
  -2   0   8       45.74       39.64      4.45 o
   0   0   8      513.64      526.12     20.84 o
   2   0   8       19.86       17.92      3.53 o
   4   0   8        2.33        2.49      1.92 o
   6   0   8       12.75        5.60      2.61 o
   8   0   8       69.11       51.36     13.39 o
  10   0   8        0.05        0.94      4.24 o
 -11   1   8        7.99        9.62      5.06 o
 -10   1   8        2.57        8.35      2.87 o
  -9   1   8       35.60       46.83      4.46 o
  -8   1   8       14.11       14.24      3.38 o
  -7   1   8       37.60       32.48      5.28 o
  -6   1   8       24.16       18.59      3.45 o
  -5   1   8      166.72      186.72      8.35 o
  -4   1   8      122.87      119.86      5.82 o
  -3   1   8      479.32      512.25     11.46 o
  -2   1   8        0.15        0.61      1.49 o
  -1   1   8       26.88       21.61      3.39 o
   0   1   8       32.24       26.91      4.55 o
   1   1   8       78.87       73.95      2.44 o
   2   1   8        0.09        1.20      1.25 o
   3   1   8       48.25       46.87      3.51 o
   4   1   8       78.75       72.37      5.68 o
   5   1   8      106.52      102.78      5.51 o
   6   1   8        6.89        4.45      2.60 o
   7   1   8       35.40       23.81      4.71 o
   8   1   8        0.17       -1.33      2.98 o
   9   1   8        2.24        8.34      5.68 o
  10   1   8        1.06        3.56      4.92 o
 -11   2   8        6.13        1.17      5.29 o
 -10   2   8        0.74        2.13     10.51 o
  -9   2   8       23.87       32.35      4.92 o
  -8   2   8        1.18       -2.31      2.31 o
  -7   2   8       31.77       28.40      5.08 o
  -6   2   8       27.00       25.70      3.87 o
  -5   2   8      711.62      774.58     31.85 o
  -4   2   8      251.88      266.46      7.90 o
  -3   2   8        0.30       -1.88      2.31 o
  -2   2   8        9.49        8.07      2.40 o
  -1   2   8      339.31      339.03      9.40 o
   0   2   8     2126.89     2230.46     51.29 o
   1   2   8     1103.62     1201.96     28.35 o
   2   2   8       37.07       42.72      4.21 o
   3   2   8       84.62       85.56      6.67 o
   4   2   8       40.82       30.66      4.56 o
   5   2   8        0.19       -0.48      1.83 o
   6   2   8        1.06        1.81      2.14 o
   7   2   8        0.63       -1.92      2.74 o
   8   2   8        1.50        4.13      3.03 o
   9   2   8        2.48        6.33      4.88 o
 -10   3   8        4.02        2.32      4.72 o
  -9   3   8       44.80       47.92      7.46 o
  -8   3   8        1.44        1.73      2.91 o
  -7   3   8        3.80        2.71      2.53 o
  -6   3   8       10.39       12.93      3.06 o
  -5   3   8       24.58       17.72      3.09 o
  -4   3   8       11.73        4.93      3.09 o
  -3   3   8       13.50        8.70      2.69 o
  -2   3   8     1388.67     1470.67     40.30 o
  -1   3   8       55.41       52.74      3.45 o
   0   3   8      772.18      782.34     18.40 o
   1   3   8       39.74       51.25      4.03 o
   2   3   8       29.14       23.27      3.09 o
   3   3   8      413.07      431.78     16.65 o
   4   3   8       63.53       58.53      4.02 o
   5   3   8        0.14       -0.92      2.31 o
   6   3   8      121.95      115.69      7.58 o
   7   3   8        0.42        5.86      3.12 o
   8   3   8        1.16        1.99      5.26 o
   9   3   8        0.05       -0.82      3.66 o
 -10   4   8        4.69        9.30      5.47 o
  -9   4   8       41.05       35.83      5.98 o
  -8   4   8       33.43       24.57      4.55 o
  -7   4   8      139.20      130.78     10.78 o
  -6   4   8       15.39       16.75      4.01 o
  -5   4   8       19.79       15.18      2.91 o
  -4   4   8        0.01       -1.69      1.70 o
  -3   4   8      234.15      247.40      9.64 o
  -2   4   8        8.29        5.20      1.85 o
  -1   4   8      254.87      261.62     10.46 o
   0   4   8        1.08        1.36      1.19 o
   1   4   8       44.81       55.14      4.54 o
   2   4   8      442.52      485.02     24.19 o
   3   4   8       61.88       67.19      4.72 o
   4   4   8       22.87       22.54      3.74 o
   5   4   8      115.90      106.86      5.98 o
   6   4   8       11.82       16.79      3.72 o
   7   4   8       43.73       36.01      7.18 o
   8   4   8        0.33        2.79     10.30 o
  -9   5   8        8.51        7.53      4.16 o
  -8   5   8       25.74       22.93      6.92 o
  -7   5   8        1.68        3.63      6.17 o
  -6   5   8       30.88       30.70      4.20 o
  -5   5   8        2.96        0.35      2.22 o
  -4   5   8      116.80      119.73      4.54 o
  -3   5   8      414.20      455.70     13.37 o
  -2   5   8        5.99        3.56      1.46 o
  -1   5   8      136.13      134.02      4.61 o
   0   5   8        9.13        9.92      2.72 o
   1   5   8      356.47      380.48     11.15 o
   2   5   8       61.75       63.76      3.68 o
   3   5   8       60.35       59.95      4.99 o
   4   5   8        9.49        5.68      1.86 o
   5   5   8        0.56       -1.96      2.41 o
   6   5   8       10.03        1.89      4.15 o
   7   5   8       24.28       18.95      4.86 o
   8   5   8        4.91       11.91      3.85 o
  -8   6   8        0.77        1.16      4.29 o
  -7   6   8        1.32        0.63      5.00 o
  -6   6   8       27.70       28.71      4.74 o
  -5   6   8       30.30       27.97      4.77 o
  -4   6   8      123.07      102.83      8.56 o
  -3   6   8       57.62       56.34      3.65 o
  -2   6   8       32.33       38.81      4.70 o
  -1   6   8       15.29       24.38      4.41 o
   0   6   8      106.89      102.58      8.09 o
   1   6   8       31.22       32.63      3.84 o
   2   6   8        0.81        2.84      2.33 o
   3   6   8       20.33       13.28      2.72 o
   4   6   8       21.79       14.81      2.86 o
   5   6   8       53.76       42.18      9.40 o
   6   6   8       19.31       20.77      4.97 o
   7   6   8       20.26       25.34      5.13 o
  -7   7   8        2.17        8.37      6.64 o
  -6   7   8       11.29        9.63      5.14 o
  -5   7   8       17.55       18.31      4.77 o
  -4   7   8       83.39       63.35     10.10 o
  -3   7   8        4.79        1.29      3.79 o
  -2   7   8        5.02        3.45      1.98 o
  -1   7   8        2.40        3.10      2.85 o
   0   7   8      201.45      206.88     39.83 o
   1   7   8        2.13       -2.06      4.62 o
   2   7   8        1.91       11.22      2.63 o
   3   7   8       43.58       27.17      5.12 o
   4   7   8       30.41       10.58      6.72 o
   5   7   8        8.75        8.52      3.25 o
  -4   8   8       14.57        4.07      5.46 o
  -3   8   8        0.78       -2.40      3.73 o
  -2   8   8       25.99       28.49      6.99 o
  -1   8   8        0.87        2.50      4.79 o
   0   8   8       54.54       52.88     13.51 o
   1   8   8        4.91        8.99      4.01 o
   2   8   8        0.63        9.63      3.58 o
   3   8   8       29.93       29.73     15.07 o
 -11   0   9       15.77       19.28     12.82 o
  -9   0   9        7.42       11.80      4.40 o
  -7   0   9       20.15       29.57      9.23 o
  -5   0   9       15.14       17.45      3.83 o
  -3   0   9        3.02        5.49      2.96 o
  -1   0   9      296.25      283.91     10.63 o
   1   0   9      169.22      160.73     10.63 o
   3   0   9        0.54        0.59      2.10 o
   5   0   9       13.01        9.60      3.59 o
   7   0   9      352.75      361.23     42.62 o
   9   0   9        7.17        0.34      4.89 o
 -11   1   9       18.64       18.61      3.72 o
 -10   1   9       17.44       10.96      4.17 o
  -9   1   9        6.04       -0.44      2.86 o
  -8   1   9        4.68        0.95      2.80 o
  -7   1   9       43.49       54.30      5.56 o
  -6   1   9       38.78       41.44      5.01 o
  -5   1   9       52.39       46.50      3.96 o
  -4   1   9     1008.27     1116.16     29.97 o
  -3   1   9       26.38       23.73      2.74 o
  -2   1   9      250.54      273.37     12.67 o
  -1   1   9        3.47        4.64      1.76 o
   0   1   9      715.78      638.82     42.85 o
   1   1   9       41.68       47.03      3.30 o
   2   1   9       73.88       74.27      3.96 o
   3   1   9      108.56       99.05      7.64 o
   4   1   9       12.90       13.48      2.15 o
   5   1   9       24.30       24.78      4.35 o
   6   1   9       11.49       10.50      3.53 o
   7   1   9        5.11        8.14      3.32 o
   8   1   9        0.16       -1.56      2.55 o
   9   1   9        0.10       -2.96      4.22 o
 -11   2   9        5.23        9.83      7.92 o
 -10   2   9       38.38       41.23      6.02 o
  -9   2   9       37.76       33.19      6.23 o
  -8   2   9        3.63        5.92      2.13 o
  -7   2   9       60.53       67.20      4.36 o
  -6   2   9        7.15       10.12      2.20 o
  -5   2   9        0.12        0.54      1.98 o
  -4   2   9       38.09       43.09      3.52 o
  -3   2   9       83.95       80.01      4.06 o
  -2   2   9      413.36      401.48      9.18 o
  -1   2   9       16.93       11.91      1.97 o
   0   2   9       95.83       98.51      5.36 o
   1   2   9      139.42      121.88      5.98 o
   2   2   9        0.03       -0.13      1.99 o
   3   2   9      135.93      143.16      8.12 o
   4   2   9       23.44       20.25      3.58 o
   5   2   9        3.41        5.58      3.25 o
   6   2   9      254.36      245.71     18.12 o
   7   2   9       23.71       24.30      4.07 o
   8   2   9        8.00        9.43      3.65 o
   9   2   9        4.34        9.42      4.79 o
 -10   3   9        3.63       -3.07      4.61 o
  -9   3   9       25.94       17.80      4.03 o
  -8   3   9       64.67       54.50      4.94 o
  -7   3   9       19.67       18.15      4.17 o
  -6   3   9        0.00       -0.86      2.54 o
  -5   3   9       19.46       13.82      3.04 o
  -4   3   9        7.81        6.74      2.17 o
  -3   3   9      427.22      455.05     13.07 o
  -2   3   9       81.26       73.43      5.69 o
  -1   3   9      878.27      941.97     26.78 o
   0   3   9      463.34      512.17     14.19 o
   1   3   9        0.17       -1.63      1.63 o
   2   3   9       12.26        8.98      2.16 o
   3   3   9        0.07       -0.32      1.50 o
   4   3   9      351.79      375.55     11.46 o
   5   3   9       55.96       64.70      4.13 o
   6   3   9       16.58       14.39      3.04 o
   7   3   9        9.06        9.64      4.84 o
   8   3   9        8.32       20.69      4.74 o
   9   3   9       11.46       13.96      5.94 o
 -10   4   9       20.01       28.14      7.25 o
  -9   4   9        0.96       -1.50      4.56 o
  -8   4   9       31.38       28.33      4.72 o
  -7   4   9       32.42       35.28      4.44 o
  -6   4   9       15.63        8.73      2.92 o
  -5   4   9        5.50        9.32      3.66 o
  -4   4   9       31.65       32.82      5.11 o
  -3   4   9       13.88       11.42      3.35 o
  -2   4   9       17.52       16.01      2.52 o
  -1   4   9      105.07      105.06      4.35 o
   0   4   9        0.03        3.77      2.72 o
   1   4   9       10.88        9.94      3.49 o
   2   4   9       98.79       93.49      5.01 o
   3   4   9       17.06       14.27      3.53 o
   4   4   9       34.64       48.17      5.11 o
   5   4   9        0.27        2.82      2.61 o
   6   4   9       25.78        9.54      9.62 o
   7   4   9       79.50       86.60     13.59 o
   8   4   9        3.25        8.80      5.41 o
  -9   5   9       50.58       60.75     11.87 o
  -8   5   9        0.71       -0.96      7.37 o
  -7   5   9        0.35        0.76      2.40 o
  -6   5   9       16.18       12.94      2.83 o
  -5   5   9        1.47        5.52      2.42 o
  -4   5   9       17.96        9.14      3.50 o
  -3   5   9       90.76       90.62      3.31 o
  -2   5   9        2.22        1.37      2.71 o
  -1   5   9        4.31        3.22      2.88 o
   0   5   9        4.60        5.61      1.62 o
   1   5   9       20.99       15.86      3.40 o
   2   5   9        7.50        5.22      2.42 o
   3   5   9      210.79      215.65     15.01 o
   4   5   9       47.30       56.14      5.61 o
   5   5   9        0.09       -3.05      3.97 o
   6   5   9       14.26        9.59      5.48 o
   7   5   9       13.34       18.53      5.91 o
  -8   6   9        1.92        2.77      5.86 o
  -7   6   9        0.01        3.18      5.10 o
  -6   6   9        6.09        4.22      4.38 o
  -5   6   9      106.80      105.62     13.40 o
  -4   6   9        1.18        0.80      1.52 o
  -3   6   9       10.14        9.90      2.94 o
  -2   6   9       35.97       19.10      5.84 o
  -1   6   9       21.18       12.23      3.42 o
   0   6   9       24.09       32.29      4.30 o
   1   6   9       33.73       30.63      4.97 o
   2   6   9        6.56        7.95      3.34 o
   3   6   9       15.32        7.55      2.57 o
   4   6   9        3.14        5.77      4.89 o
   5   6   9       19.26       14.14      4.96 o
   6   6   9       12.42       16.44      4.77 o
  -6   7   9       22.34       22.74      6.92 o
  -5   7   9        2.68        2.38      3.20 o
  -4   7   9        3.76        1.19      3.00 o
  -3   7   9        1.23        0.05      2.58 o
  -2   7   9        0.70        0.30      3.81 o
  -1   7   9        1.21       -0.67      3.41 o
   0   7   9       43.36       39.56      5.62 o
   1   7   9       10.84       11.00      3.14 o
   2   7   9       16.61       18.29      4.66 o
   3   7   9       10.23        9.59      3.52 o
   4   7   9       33.55       20.48      8.99 o
   5   7   9        0.43        6.45      3.60 o
  -4   8   9       25.79       27.19     11.27 o
  -3   8   9        4.74       12.53      4.65 o
  -2   8   9       13.01       16.25      4.64 o
  -1   8   9        0.82        8.83      5.34 o
   0   8   9        0.09       -4.61      4.61 o
   1   8   9        1.79        7.52      7.18 o
   2   8   9        0.22        6.75      5.93 o
   3   8   9        0.91       -0.65      5.10 o
 -10   0  10       36.94       54.36     12.21 o
  -8   0  10        1.18       -1.81      4.25 o
  -6   0  10       41.16       23.93      6.16 o
  -4   0  10       12.14       24.63      6.12 o
  -2   0  10       55.96       48.13      4.19 o
   0   0  10     3549.95     3780.98    128.65 o
   2   0  10      392.39      383.52     13.79 o
   4   0  10       56.45       68.01      8.14 o
   6   0  10       44.93       61.96      7.32 o
   8   0  10        0.34        3.36      4.08 o
 -11   1  10        0.46       -3.11      3.11 o
 -10   1  10        0.00       -1.47      2.93 o
  -9   1  10       24.24       25.41      4.28 o
  -8   1  10        1.19        1.40      2.45 o
  -7   1  10        7.42       12.70      3.02 o
  -6   1  10       26.98       26.02      4.31 o
  -5   1  10       71.11       77.72      3.73 o
  -4   1  10       61.70       57.84      4.64 o
  -3   1  10      119.76      107.23      5.29 o
  -2   1  10      167.16      161.30      8.39 o
  -1   1  10      667.52      705.53     15.86 o
   0   1  10      903.79      941.69     21.07 o
   1   1  10       46.13       54.73      3.37 o
   2   1  10       77.79       73.74      5.79 o
   3   1  10       28.51       27.88      3.71 o
   4   1  10        5.70        5.66      1.74 o
   5   1  10       15.36       10.63      3.05 o
   6   1  10        1.54        1.63      3.11 o
   7   1  10       15.39       12.25      3.98 o
   8   1  10        2.10        3.08      2.68 o
   9   1  10        0.20        2.23      3.23 o
 -11   2  10        0.00        4.94      3.79 o
 -10   2  10        0.41        5.68      4.52 o
  -9   2  10        0.00        0.86      2.56 o
  -8   2  10       41.88       42.61      5.02 o
  -7   2  10        0.37       -1.21      3.69 o
  -6   2  10       11.51       12.02      2.52 o
  -5   2  10        5.22       11.55      2.11 o
  -4   2  10      391.57      428.05     12.15 o
  -3   2  10       21.48       26.92      3.04 o
  -2   2  10       53.53       56.45      3.04 o
  -1   2  10       92.72       88.49      5.18 o
   0   2  10      227.65      256.51     13.15 o
   1   2  10       33.95       45.69      3.86 o
   2   2  10        1.66        3.73      1.39 o
   3   2  10        8.56        6.95      2.13 o
   4   2  10      104.88      105.18      5.88 o
   5   2  10      101.77       94.77      3.48 o
   6   2  10        5.01        4.19      2.60 o
   7   2  10       49.86       46.70      7.02 o
   8   2  10        1.40        1.22      3.04 o
   9   2  10        0.07        2.56      4.17 o
 -10   3  10       12.71       19.76      6.05 o
  -9   3  10       15.86        9.79      3.25 o
  -8   3  10        0.48        4.69      2.75 o
  -7   3  10      101.60      107.87      5.66 o
  -6   3  10       50.26       56.15      3.13 o
  -5   3  10       74.41       81.07      4.00 o
  -4   3  10       17.15       19.40      2.77 o
  -3   3  10      156.36      155.10      6.28 o
  -2   3  10      197.33      210.43      7.32 o
  -1   3  10        0.16        3.48      1.94 o
   0   3  10       65.25       58.61      5.38 o
   1   3  10      253.72      276.63     10.24 o
   2   3  10        5.06        1.84      1.59 o
   3   3  10      250.22      266.61     13.68 o
   4   3  10        0.03        0.11      1.81 o
   5   3  10      125.59      129.68      9.13 o
   6   3  10      100.94      100.65      9.44 o
   7   3  10        4.75        4.41      2.75 o
   8   3  10        0.60        5.39      3.22 o
   9   3  10        0.03        9.49     15.90 o
 -10   4  10        0.38        4.54      4.11 o
  -9   4  10        2.04        3.31      3.99 o
  -8   4  10        1.22        1.01      3.94 o
  -7   4  10       14.41       18.74      5.37 o
  -6   4  10       99.14      100.01      5.22 o
  -5   4  10      160.54      158.54      4.79 o
  -4   4  10       41.09       49.04      4.13 o
  -3   4  10        6.15        6.88      2.77 o
  -2   4  10      125.61      124.73      7.17 o
  -1   4  10      144.63      146.30      7.66 o
   0   4  10       28.55       21.98      3.86 o
   1   4  10        2.30        2.50      1.92 o
   2   4  10        1.22        3.31      2.15 o
   3   4  10      167.28      167.42      5.10 o
   4   4  10      219.11      229.50     17.54 o
   5   4  10      336.98      340.64     28.60 o
   6   4  10       41.52       42.72      6.39 o
   7   4  10        3.14        4.54      3.92 o
   8   4  10        1.82       10.91      4.19 o
  -9   5  10        0.11       10.33      7.13 o
  -8   5  10        0.75        3.76      4.42 o
  -7   5  10       21.38       19.16      5.45 o
  -6   5  10       86.74       80.14      8.33 o
  -5   5  10       58.21       47.96      4.69 o
  -4   5  10      140.89      148.60     10.87 o
  -3   5  10       18.01       16.14      3.13 o
  -2   5  10        7.18        8.39      2.31 o
  -1   5  10      277.10      297.68      8.03 o
   0   5  10       12.52       12.72      2.89 o
   1   5  10        6.94        9.30      2.83 o
   2   5  10      172.47      192.63     15.69 o
   3   5  10       21.16       18.03      3.59 o
   4   5  10       13.83       16.05      3.60 o
   5   5  10        2.89        2.25      2.14 o
   6   5  10       36.59       37.72      6.63 o
   7   5  10        3.75        1.13      3.96 o
  -8   6  10       17.19       15.13      4.86 o
  -7   6  10       21.64       11.41      4.23 o
  -6   6  10        0.06       -2.59      2.59 o
  -5   6  10        9.79        5.68      3.09 o
  -4   6  10      199.81      204.43     18.60 o
  -3   6  10        0.03       -0.97      1.89 o
  -2   6  10        7.48        8.11      2.86 o
  -1   6  10      148.32      134.88      8.00 o
   0   6  10       27.31       17.90      3.26 o
   1   6  10       15.73       14.66      3.03 o
   2   6  10       87.74       78.62      6.96 o
   3   6  10       21.96       21.37      4.25 o
   4   6  10       41.65       33.29      5.18 o
   5   6  10        3.15        3.03      3.81 o
   6   6  10        2.81        4.39      5.50 o
  -6   7  10        0.03       -1.32      3.29 o
  -5   7  10       16.72       17.03      5.50 o
  -4   7  10       73.17       44.09      9.99 o
  -3   7  10       14.73       13.96      3.22 o
  -2   7  10        5.17        3.40      4.30 o
  -1   7  10       60.33       59.06      8.72 o
   0   7  10      129.50      136.08     21.37 o
   1   7  10       20.24       17.86      4.31 o
   2   7  10        1.38        2.60      4.97 o
   3   7  10       10.50       10.77      3.89 o
   4   7  10        3.08        2.95      3.94 o
   5   7  10        3.35        2.70      5.20 o
  -4   8  10        9.65       19.01      4.63 o
  -3   8  10        0.01       -3.92      3.92 o
  -2   8  10       15.04       26.47      5.83 o
  -1   8  10       10.31       12.45      6.97 o
   0   8  10       14.84       12.97      4.13 o
   1   8  10        9.85        9.50      3.65 o
   2   8  10        0.62       -1.12      7.08 o
 -11   0  11        6.39       12.88      5.50 o
  -9   0  11        0.04        8.07     13.88 o
  -7   0  11       35.95       32.29      7.60 o
  -5   0  11       39.00       27.57      5.51 o
  -3   0  11      495.31      541.47     17.51 o
  -1   0  11      757.39      745.84     24.28 o
   1   0  11      312.85      266.91     17.66 o
   3   0  11       17.08       13.36      3.25 o
   5   0  11        3.67        2.67      3.29 o
   7   0  11       16.68       21.73      4.58 o
   9   0  11        7.35        6.63      5.79 o
 -11   1  11       18.02       19.84      4.27 o
 -10   1  11        4.76        9.21      3.36 o
  -9   1  11        8.66        9.52      5.20 o
  -8   1  11        6.32        8.58      2.96 o
  -7   1  11        0.00        3.04      2.33 o
  -6   1  11        6.41        7.91      2.39 o
  -5   1  11      148.84      150.65      6.16 o
  -4   1  11      247.53      254.05      7.42 o
  -3   1  11       72.85       81.52      6.63 o
  -2   1  11      249.55      242.66     11.89 o
  -1   1  11      596.76      607.00     13.80 o
   0   1  11      120.10      119.65      5.83 o
   1   1  11      803.00      878.74     23.85 o
   2   1  11        8.52        9.23      1.99 o
   3   1  11        0.74        4.14      2.63 o
   4   1  11      132.61      120.85      6.94 o
   5   1  11      146.38      137.17      5.15 o
   6   1  11        2.53        4.69      3.27 o
   7   1  11        4.02        1.29      2.13 o
   8   1  11        0.20       -0.16      5.97 o
   9   1  11        0.57        6.74      5.92 o
 -10   2  11        3.32        5.16      4.25 o
  -9   2  11       23.37       20.18      3.03 o
  -8   2  11        0.13        3.25      2.25 o
  -7   2  11       17.03       16.23      3.31 o
  -6   2  11        1.02       -2.75      2.75 o
  -5   2  11        2.08        6.76      2.11 o
  -4   2  11       18.74       18.61      3.02 o
  -3   2  11       42.27       36.13      3.19 o
  -2   2  11      126.69      130.77      8.65 o
  -1   2  11      134.17      123.43     12.27 o
   0   2  11      157.46      163.82      9.79 o
   1   2  11       31.61       37.53      3.42 o
   2   2  11       33.70       28.69      4.04 o
   3   2  11       20.37       19.13      3.25 o
   4   2  11      114.50      110.03      4.58 o
   5   2  11       58.08       61.40      5.07 o
   6   2  11      203.72      208.64     17.59 o
   7   2  11        9.45        9.49      3.33 o
   8   2  11       35.74       33.47      5.64 o
   9   2  11        0.01        0.07      4.24 o
 -10   3  11        4.51        9.92      5.10 o
  -9   3  11        9.60        3.48      3.23 o
  -8   3  11       43.43       37.89      5.76 o
  -7   3  11        1.20       -2.83      5.16 o
  -6   3  11       78.70       80.95      2.94 o
  -5   3  11      219.25      232.62      8.26 o
  -4   3  11       45.75       49.76      4.62 o
  -3   3  11        2.26        3.10      3.07 o
  -2   3  11       10.65       10.92      2.11 o
  -1   3  11        2.68        4.53      2.84 o
   0   3  11       30.78       22.66      3.93 o
   1   3  11        2.99        1.98      1.83 o
   2   3  11       32.76       30.44      5.23 o
   3   3  11       22.76       25.63      4.46 o
   4   3  11       23.02       19.84      3.84 o
   5   3  11        5.83       11.13      2.74 o
   6   3  11        4.42        7.16      2.66 o
   7   3  11        4.22       -0.76      2.50 o
   8   3  11        0.81        1.87      3.95 o
  -9   4  11        0.29       -4.01      4.01 o
  -8   4  11        0.27        2.07      3.93 o
  -7   4  11       13.52        9.77      3.30 o
  -6   4  11        2.06       -2.04      3.28 o
  -5   4  11       36.00       37.10      5.10 o
  -4   4  11       41.16       52.11      4.40 o
  -3   4  11        6.94        3.96      1.62 o
  -2   4  11       46.68       50.62      4.72 o
  -1   4  11        4.86        2.30      2.42 o
   0   4  11       19.84       15.48      2.80 o
   1   4  11        9.09        7.97      2.18 o
   2   4  11        5.58        4.11      2.47 o
   3   4  11       34.79       42.09      3.78 o
   4   4  11       25.23       32.89      4.09 o
   5   4  11        1.93        0.50      3.39 o
   6   4  11      109.33      125.28     17.15 o
   7   4  11        4.72        4.43      5.51 o
   8   4  11        2.73        4.01      5.50 o
  -9   5  11        3.45        4.30      4.71 o
  -8   5  11        0.00        4.64      3.91 o
  -7   5  11       52.32       46.73      6.80 o
  -6   5  11       43.36       26.88      5.63 o
  -5   5  11       47.57       48.34      4.93 o
  -4   5  11       39.38       32.14      4.71 o
  -3   5  11       17.70        8.92      2.66 o
  -2   5  11       39.13       52.52      5.69 o
  -1   5  11        0.10        2.00      2.02 o
   0   5  11       33.08       41.92      4.02 o
   1   5  11       39.23       43.29      5.88 o
   2   5  11       11.60        9.63      2.62 o
   3   5  11       46.10       44.27      5.17 o
   4   5  11        1.74        0.67      1.98 o
   5   5  11        0.70        2.57      3.54 o
   6   5  11        9.11       11.18      5.63 o
   7   5  11        0.43        6.87      3.74 o
  -8   6  11        4.13        3.56      5.29 o
  -7   6  11       33.26       29.98      5.65 o
  -6   6  11       11.25        9.28      3.63 o
  -5   6  11        0.51       -1.14      2.72 o
  -4   6  11       45.14       48.94      8.53 o
  -3   6  11        3.46       10.79      3.47 o
  -2   6  11        1.67        1.25      2.10 o
  -1   6  11        7.62       11.59      2.48 o
   0   6  11        1.04        1.00      3.35 o
   1   6  11        3.51        4.24      2.86 o
   2   6  11        7.57        8.81      4.11 o
   3   6  11        0.14       -2.67      5.27 o
   4   6  11        1.35       -0.78      3.21 o
   5   6  11        0.08       -0.72      4.20 o
   6   6  11        0.27        2.83      4.02 o
  -6   7  11        1.06        5.62      4.75 o
  -5   7  11        3.09        2.08      4.97 o
  -4   7  11       52.70       37.45      6.08 o
  -3   7  11        3.67        8.64     13.43 o
  -2   7  11       18.44       14.34      5.89 o
  -1   7  11        0.02       -0.97      3.54 o
   0   7  11        2.20        6.28      5.35 o
   1   7  11        3.01        3.52      3.53 o
   2   7  11        2.74       -2.15      3.01 o
   3   7  11        1.39        7.82      4.62 o
   4   7  11        0.67        4.61      4.50 o
  -3   8  11        1.88        4.83      4.30 o
  -2   8  11        7.12        3.40      3.86 o
  -1   8  11        2.34        0.79      4.32 o
   0   8  11        1.16        1.98      4.07 o
   1   8  11        1.54        9.58      5.57 o
 -10   0  12        0.52        0.50      4.55 o
  -8   0  12       39.44       32.54      6.79 o
  -6   0  12        1.84        1.85      3.97 o
  -4   0  12      306.78      321.18     13.27 o
  -2   0  12        6.88        3.25      2.17 o
   0   0  12      803.49      892.50     28.69 o
   2   0  12      211.51      207.42     13.10 o
   4   0  12      400.25      390.73     16.54 o
   6   0  12        3.40        4.95      3.20 o
   8   0  12        7.74        6.47      4.88 o
 -11   1  12        0.81        5.53      3.92 o
 -10   1  12        0.15       -1.57      3.17 o
  -9   1  12       13.79       16.14      4.51 o
  -8   1  12        2.73        2.71      2.72 o
  -7   1  12        1.71        2.76      2.79 o
  -6   1  12        5.77        2.99      2.01 o
  -5   1  12       14.54       10.77      3.39 o
  -4   1  12       78.09       70.95      3.89 o
  -3   1  12       94.09       98.60      7.54 o
  -2   1  12      228.43      228.58      6.63 o
  -1   1  12     1165.73     1260.51     36.02 o
   0   1  12       30.21       28.42      3.21 o
   1   1  12      152.85      139.67      7.32 o
   2   1  12       14.11       16.52      2.66 o
   3   1  12       54.58       61.85      5.36 o
   4   1  12       20.18       17.45      3.32 o
   5   1  12      135.94      126.55      9.10 o
   6   1  12      182.79      188.45     16.23 o
   7   1  12        0.00        6.26      2.80 o
   8   1  12        1.24       -2.48      3.86 o
   9   1  12        0.02       -1.05      3.68 o
 -10   2  12        6.54       14.25      4.26 o
  -9   2  12        0.01        2.67      4.30 o
  -8   2  12       36.40       33.87      3.24 o
  -7   2  12       65.12       66.83      5.03 o
  -6   2  12        2.18        2.59      3.99 o
  -5   2  12       53.10       58.69      5.59 o
  -4   2  12        4.78        4.71      2.49 o
  -3   2  12       27.59       25.25      3.58 o
  -2   2  12        8.89        5.50      2.14 o
  -1   2  12      111.71      122.60     10.94 o
   0   2  12      112.50      117.63     10.09 o
   1   2  12        1.85        3.22      2.12 o
   2   2  12       52.80       61.47      4.15 o
   3   2  12      356.79      390.54     19.77 o
   4   2  12      847.53      964.60     24.95 o
   5   2  12      714.13      784.06     52.07 o
   6   2  12       34.76       37.68      3.55 o
   7   2  12        0.74       -1.21      2.76 o
   8   2  12        3.58        5.45      3.49 o
 -10   3  12        9.42       13.79      6.43 o
  -9   3  12        3.89        5.86      2.97 o
  -8   3  12        3.67        2.06      3.39 o
  -7   3  12       17.59       12.77      3.01 o
  -6   3  12        9.21        7.07      2.77 o
  -5   3  12      332.72      341.00     10.15 o
  -4   3  12       78.58       77.92      4.53 o
  -3   3  12        6.80       10.11      2.25 o
  -2   3  12      204.41      204.48      8.93 o
  -1   3  12        7.18        4.32      3.68 o
   0   3  12      293.78      337.15     14.33 o
   1   3  12        1.19        2.41      1.49 o
   2   3  12       53.36       51.04      5.37 o
   3   3  12      198.05      199.41      7.28 o
   4   3  12       51.63       51.25      5.07 o
   5   3  12        6.73        7.78      3.70 o
   6   3  12       17.33       24.22      4.74 o
   7   3  12        0.30        5.93      3.19 o
   8   3  12        1.26        2.67      4.46 o
  -9   4  12        9.34        4.21      4.26 o
  -8   4  12        2.40       -3.18      3.18 o
  -7   4  12        0.29       -0.95      2.84 o
  -6   4  12       84.09       78.55      7.04 o
  -5   4  12       27.57       36.84      4.83 o
  -4   4  12      109.75      109.76      5.02 o
  -3   4  12      321.54      316.14     10.56 o
  -2   4  12       14.32        9.19      2.66 o
  -1   4  12      123.12      123.50      5.37 o
   0   4  12       10.54       10.83      2.75 o
   1   4  12       21.88       19.32      3.40 o
   2   4  12       21.06       19.00      3.35 o
   3   4  12      238.29      226.50     15.69 o
   4   4  12       13.72       15.03      3.31 o
   5   4  12       22.91       25.02      4.33 o
   6   4  12        1.08        5.32      3.30 o
   7   4  12        2.20        2.78      5.66 o
  -8   5  12        0.64        1.42      4.31 o
  -7   5  12       23.59       24.06      5.20 o
  -6   5  12       69.01       61.33      7.86 o
  -5   5  12        0.44       -3.18      3.18 o
  -4   5  12        2.68        5.83      2.34 o
  -3   5  12        4.07        0.64      2.70 o
  -2   5  12       66.68       61.71      4.77 o
  -1   5  12      144.37      127.43      9.72 o
   0   5  12      121.26      121.33      8.93 o
   1   5  12       33.38       38.04      5.01 o
   2   5  12       13.21        6.99      3.32 o
   3   5  12        4.26        4.99      1.90 o
   4   5  12       15.31       13.98      2.92 o
   5   5  12        1.91        0.80      2.65 o
   6   5  12        0.00        3.71      5.75 o
   7   5  12        0.03       12.49      5.51 o
  -7   6  12        3.98       12.65      4.43 o
  -6   6  12        2.04        2.28      2.39 o
  -5   6  12        0.14        0.32      2.68 o
  -4   6  12        3.92        4.36      3.18 o
  -3   6  12       36.35       32.29      5.81 o
  -2   6  12      117.20      112.73      9.12 o
  -1   6  12      165.57       15.38     35.29 o
   0   6  12        0.03       -0.24      2.93 o
   1   6  12       13.54       13.41      2.93 o
   2   6  12        3.23        5.64      3.57 o
   3   6  12       27.23       26.38      4.85 o
   4   6  12       57.10       51.46      8.57 o
   5   6  12        1.66        5.12      4.32 o
  -6   7  12       14.52       15.83      5.68 o
  -5   7  12       14.88       12.09      3.43 o
  -4   7  12        7.37        3.05      4.55 o
  -3   7  12       22.88       20.78      4.19 o
  -2   7  12        5.83        7.73      3.16 o
  -1   7  12       79.30       78.51     15.39 o
   0   7  12       26.28       22.40      5.24 o
   1   7  12        1.51        3.33      3.90 o
   2   7  12        0.01       -3.14      3.14 o
   3   7  12        5.41        7.20      5.31 o
   4   7  12        7.18       -1.04      4.05 o
  -2   8  12        0.39        1.75      4.88 o
  -1   8  12       20.82       27.25      9.83 o
   0   8  12        0.78        4.58     10.39 o
  -9   0  13        3.23        7.64      3.58 o
  -7   0  13        0.60        1.72      2.99 o
  -5   0  13        1.35        2.88      3.13 o
  -3   0  13      109.15       93.55     11.06 o
  -1   0  13       92.57       84.62      9.37 o
   1   0  13        0.30        5.77      5.52 o
   3   0  13       24.90       20.12      5.48 o
   5   0  13      486.67      551.45     54.86 o
   7   0  13       70.38       85.83     18.32 o
 -10   1  13        1.71        5.83      4.45 o
  -9   1  13        2.73        5.77      4.88 o
  -8   1  13       19.89       13.46      4.45 o
  -7   1  13       24.57       13.70      3.70 o
  -6   1  13        3.12       -1.17      1.91 o
  -5   1  13        1.76       -0.29      1.87 o
  -4   1  13        9.12       11.79      2.15 o
  -3   1  13       15.78       10.65      2.13 o
  -2   1  13      164.13      154.95      7.73 o
  -1   1  13      108.16       96.45      7.86 o
   0   1  13       99.05       96.87      7.55 o
   1   1  13      298.88      319.96     12.38 o
   2   1  13       12.77        7.96      1.91 o
   3   1  13       66.35       68.08      4.05 o
   4   1  13      126.23      110.61      6.86 o
   5   1  13       34.21       53.61      4.66 o
   6   1  13        0.16        8.27      4.54 o
   7   1  13       26.79       28.06      5.15 o
   8   1  13        0.38        5.59      3.95 o
 -10   2  13        0.23        3.30      4.07 o
  -9   2  13       10.21        9.63      3.98 o
  -8   2  13        1.92        0.17      2.75 o
  -7   2  13       39.05       42.99      5.31 o
  -6   2  13        1.11        3.63      2.68 o
  -5   2  13       23.68       25.70      4.47 o
  -4   2  13        5.32        4.52      3.36 o
  -3   2  13      103.53      107.53      4.53 o
  -2   2  13      100.28      102.39      5.47 o
  -1   2  13      122.79      118.94      5.45 o
   0   2  13       49.88       44.00      5.61 o
   1   2  13       16.37       14.60      2.40 o
   2   2  13        6.77        5.15      2.27 o
   3   2  13      133.86      132.67      4.68 o
   4   2  13       13.26        8.17      2.85 o
   5   2  13        4.15        3.10      3.85 o
   6   2  13       52.35       49.01      6.70 o
   7   2  13        0.28        4.79      3.69 o
   8   2  13        6.02        6.26      5.23 o
 -10   3  13        2.10       -2.08      5.17 o
  -9   3  13       18.57       16.63      4.91 o
  -8   3  13       34.18       26.09      3.83 o
  -7   3  13       25.10       12.14      3.28 o
  -6   3  13       35.72       30.43      3.76 o
  -5   3  13        4.32        7.72      3.32 o
  -4   3  13      114.56      116.33      5.53 o
  -3   3  13       60.11       65.89      4.49 o
  -2   3  13        4.02        5.73      3.31 o
  -1   3  13       21.02        9.94      3.02 o
   0   3  13      113.11      113.07      6.99 o
   1   3  13       26.55       16.67      4.49 o
   2   3  13       58.32       66.24      3.79 o
   3   3  13       32.10       31.53      4.29 o
   4   3  13       25.93       30.17      4.60 o
   5   3  13       26.83       27.76      4.34 o
   6   3  13        5.97        3.20      3.05 o
   7   3  13        0.35        0.50      3.54 o
   8   3  13        6.90       19.75      4.58 o
  -9   4  13        4.85       10.97      3.79 o
  -8   4  13        3.81       -3.10      3.10 o
  -7   4  13       53.48       53.82      6.93 o
  -6   4  13       17.61       13.83      4.04 o
  -5   4  13       66.43       74.03      5.67 o
  -4   4  13       88.81       88.42      6.58 o
  -3   4  13       13.54       13.55      2.91 o
  -2   4  13      103.03      101.39      4.28 o
  -1   4  13       68.61       74.52      4.40 o
   0   4  13        9.20       10.62      2.94 o
   1   4  13       10.69       17.09      3.28 o
   2   4  13        2.27        2.83      2.29 o
   3   4  13        0.87        0.81      2.95 o
   4   4  13       83.78       83.52      6.51 o
   5   4  13        0.33        5.38      3.40 o
   6   4  13       24.78       26.12      4.51 o
   7   4  13       32.43       37.31      7.17 o
  -8   5  13        0.00        0.01      3.83 o
  -7   5  13        0.00        5.40      3.08 o
  -6   5  13       12.24       12.17      2.42 o
  -5   5  13      175.30      167.72     13.32 o
  -4   5  13       82.38       80.64      7.20 o
  -3   5  13      108.56      105.00      5.99 o
  -2   5  13       30.00       25.55      3.71 o
  -1   5  13        0.06        0.69      2.80 o
   0   5  13        0.10        0.86      1.23 o
   1   5  13        0.04       -1.65      3.24 o
   2   5  13       16.61        9.72      3.57 o
   3   5  13       12.63       10.45      2.89 o
   4   5  13        1.02        1.07      2.54 o
   5   5  13        2.80        0.33      3.68 o
   6   5  13        0.65        8.08      3.88 o
  -7   6  13        0.59        0.63      4.34 o
  -6   6  13       12.66       15.91      4.18 o
  -5   6  13       44.62       40.35      6.51 o
  -4   6  13        2.34        0.18      2.48 o
  -3   6  13        6.24        8.96      2.79 o
  -2   6  13        3.68        1.01      2.78 o
  -1   6  13        9.64        5.82      2.82 o
   0   6  13        0.47        1.00      2.51 o
   1   6  13        2.57        4.48      3.12 o
   2   6  13        4.65        4.72      2.68 o
   3   6  13       16.58       16.65      6.68 o
   4   6  13        0.04       -0.59      3.34 o
   5   6  13        3.63        3.70      3.02 o
  -5   7  13       20.72       13.51      5.21 o
  -4   7  13       17.51       20.02      5.40 o
  -3   7  13        0.48        5.75      5.61 o
  -2   7  13        4.28        5.60      5.25 o
  -1   7  13        2.88        1.79      3.39 o
   0   7  13        2.35        8.64      5.20 o
   1   7  13        3.59       10.95      4.45 o
   2   7  13        0.07       -0.31      4.73 o
   3   7  13        3.33       11.03      5.54 o
 -10   0  14        3.50        2.71      4.16 o
  -8   0  14      119.68      105.66     18.00 o
  -6   0  14        0.12        7.54      5.76 o
  -4   0  14       65.01       58.09      8.83 o
  -2   0  14      712.66      727.06     38.88 o
   0   0  14        4.27        3.77      2.47 o
   2   0  14      202.45      207.04     15.11 o
   4   0  14     2419.60     2600.63    162.79 o
   6   0  14      195.83      228.97     53.44 o
   8   0  14       17.30       22.98      8.12 o
 -10   1  14        5.93        4.96      4.14 o
  -9   1  14        8.14       -0.89      4.39 o
  -8   1  14       42.85       40.13      5.15 o
  -7   1  14        2.43        4.02      4.54 o
  -6   1  14        0.77       -1.21      2.66 o
  -5   1  14       91.32       98.26      4.55 o
  -4   1  14      155.76      142.00      7.44 o
  -3   1  14        1.57        1.52      2.19 o
  -2   1  14       53.98       57.49      3.95 o
  -1   1  14      771.58      705.83     48.95 o
   0   1  14        3.88        3.76      2.45 o
   1   1  14        7.60        7.06      2.25 o
   2   1  14        9.32        9.45      2.41 o
   3   1  14      409.39      420.03     12.77 o
   4   1  14       92.91       84.35      7.26 o
   5   1  14       37.80       37.20      5.11 o
   6   1  14       11.12       13.39      2.90 o
   7   1  14        1.76        7.56      4.14 o
   8   1  14        3.53        6.50      3.50 o
 -10   2  14        2.28        3.55      6.32 o
  -9   2  14       10.84        6.20      3.09 o
  -8   2  14        2.40        6.19      3.32 o
  -7   2  14        0.23        2.83      3.18 o
  -6   2  14        7.21        7.24      3.71 o
  -5   2  14       35.50       26.37      4.90 o
  -4   2  14       84.10       73.55      4.49 o
  -3   2  14      517.79      529.09     27.55 o
  -2   2  14       10.12        8.94      2.50 o
  -1   2  14        9.04       12.39      3.18 o
   0   2  14       88.17       83.55      5.05 o
   1   2  14        2.20        3.17      2.57 o
   2   2  14        0.24        1.96      2.13 o
   3   2  14      240.88      238.94      7.61 o
   4   2  14      115.49      117.96      8.47 o
   5   2  14        6.15        8.55      2.45 o
   6   2  14       15.26       18.63      4.15 o
   7   2  14        0.00        5.01      3.35 o
   8   2  14        1.41        6.31      4.72 o
 -10   3  14        2.56       12.61      6.09 o
  -9   3  14        2.48        0.10      5.57 o
  -8   3  14        6.59        5.03      2.89 o
  -7   3  14       10.70       24.70      4.53 o
  -6   3  14        7.77        8.76      3.63 o
  -5   3  14        0.60        1.69      3.21 o
  -4   3  14       52.37       62.23      4.52 o
  -3   3  14       66.86       70.24      5.57 o
  -2   3  14      465.69      496.17     15.64 o
  -1   3  14       33.02       24.06      4.59 o
   0   3  14       19.45       30.38      5.33 o
   1   3  14        0.02       -1.68      2.80 o
   2   3  14       14.96       21.61      3.65 o
   3   3  14        2.56        3.41      3.22 o
   4   3  14       17.17       17.86      3.01 o
   5   3  14        0.63        4.16      3.04 o
   6   3  14        2.27       -0.02      4.09 o
   7   3  14        4.33        8.19      4.68 o
  -9   4  14        5.61        4.00      3.98 o
  -8   4  14        4.15        1.17      4.24 o
  -7   4  14        0.30        1.79      4.32 o
  -6   4  14        1.59       -1.62      2.40 o
  -5   4  14        7.01        9.19      3.99 o
  -4   4  14       77.03       76.24      5.60 o
  -3   4  14      305.41      336.99     25.43 o
  -2   4  14      233.12      236.00      8.89 o
  -1   4  14      130.33      138.48      5.22 o
   0   4  14        3.50        3.28      3.05 o
   1   4  14        0.92        3.51      3.86 o
   2   4  14       40.15       44.20      4.96 o
   3   4  14       90.28       81.45      7.05 o
   4   4  14       87.20       76.91      9.89 o
   5   4  14       14.79        8.94      4.64 o
   6   4  14        1.31        0.13      3.62 o
   7   4  14        0.22        0.02      3.93 o
  -8   5  14        0.51       -2.74      3.34 o
  -7   5  14       10.07       12.74      3.15 o
  -6   5  14       13.40       11.86      3.01 o
  -5   5  14        0.10       -1.07      4.37 o
  -4   5  14        1.27       -2.56      2.56 o
  -3   5  14       23.25       29.13      4.09 o
  -2   5  14      177.99      187.56     19.15 o
  -1   5  14      117.51      121.35      6.82 o
   0   5  14        5.04        6.54      4.24 o
   1   5  14        0.49        1.76      2.83 o
   2   5  14       42.71       41.92      3.92 o
   3   5  14       13.76       12.67      3.40 o
   4   5  14        2.41        2.05      3.42 o
   5   5  14        3.54        4.23      2.55 o
   6   5  14        1.17       -1.45      4.63 o
  -7   6  14        1.91        6.08      5.34 o
  -6   6  14       40.17       24.66      7.00 o
  -5   6  14       11.21       14.89      3.76 o
  -4   6  14       14.61       13.39      3.33 o
  -3   6  14       11.84       14.30      3.43 o
  -2   6  14       15.25       13.96      3.45 o
  -1   6  14       38.08       38.11      4.88 o
   0   6  14       56.31       42.25      7.67 o
   1   6  14        0.80        0.44      2.10 o
   2   6  14        2.09        6.17      2.69 o
   3   6  14       12.73       10.99      3.00 o
   4   6  14        5.41       10.80      3.78 o
   5   6  14        2.85        1.79      6.72 o
  -5   7  14        1.41        0.18      4.59 o
  -4   7  14        0.01       -4.71      4.71 o
  -3   7  14        3.29        6.88      3.99 o
  -2   7  14        0.04       -3.64      3.64 o
  -1   7  14        0.41        3.65      4.52 o
   0   7  14        4.11       -0.10      5.89 o
   1   7  14        9.18       13.43      4.78 o
   2   7  14        5.24        7.56      7.81 o
   3   7  14        4.88        9.50      5.22 o
  -9   0  15        5.04       10.36      4.65 o
  -7   0  15       40.37       48.61      6.31 o
  -5   0  15       11.03       10.36      5.22 o
  -3   0  15      101.25       79.32      6.42 o
  -1   0  15        2.79        5.24      2.14 o
   1   0  15      194.23      198.14     16.01 o
   3   0  15      664.34      731.15     27.76 o
   5   0  15       43.35       44.32      6.96 o
   7   0  15        3.92        4.87      3.28 o
 -10   1  15        8.90        5.87      3.63 o
  -9   1  15        4.76        5.37      4.27 o
  -8   1  15       99.30       83.39     11.10 o
  -7   1  15       39.12       38.71      4.52 o
  -6   1  15        0.26       -1.25      2.99 o
  -5   1  15       26.84       28.77      4.44 o
  -4   1  15        0.00        2.57      1.89 o
  -3   1  15       10.07       10.68      2.52 o
  -2   1  15       12.02        9.45      1.99 o
  -1   1  15       17.93       15.63      2.73 o
   0   1  15       14.00        7.53      2.55 o
   1   1  15       25.79       20.40      3.64 o
   2   1  15       29.19       24.73      4.06 o
   3   1  15        0.83       -1.64      2.54 o
   4   1  15       15.56        9.74      3.47 o
   5   1  15       53.88       59.39      5.06 o
   6   1  15        2.01        1.36      3.42 o
   7   1  15        3.60        3.80      5.15 o
   8   1  15       31.58       39.63      6.53 o
 -10   2  15        0.07        2.81      4.72 o
  -9   2  15       13.52       10.58      4.88 o
  -8   2  15        8.52        8.63      3.99 o
  -7   2  15        3.76        1.06      3.08 o
  -6   2  15       14.12       16.61      3.30 o
  -5   2  15       81.40       80.27      3.92 o
  -4   2  15      127.02      137.45      5.06 o
  -3   2  15        3.57        3.32      3.15 o
  -2   2  15       11.17        7.62      2.71 o
  -1   2  15       41.75       57.12      5.60 o
   0   2  15      105.64      102.43      6.20 o
   1   2  15       37.09       26.28      5.33 o
   2   2  15       24.47       23.84      3.76 o
   3   2  15       22.91       29.62      4.64 o
   4   2  15       18.34       10.20      4.59 o
   5   2  15       81.12       87.48     11.48 o
   6   2  15       28.13       31.55      5.18 o
   7   2  15        4.70        7.72      3.47 o
  -9   3  15        7.26       11.82      3.69 o
  -8   3  15        0.04        6.21      3.90 o
  -7   3  15        5.74        5.88      3.43 o
  -6   3  15        0.20        0.02      2.07 o
  -5   3  15       55.40       62.92      3.76 o
  -4   3  15      389.74      447.19     12.51 o
  -3   3  15      484.04      523.50     15.07 o
  -2   3  15        3.89       -0.17      2.67 o
  -1   3  15       24.02       20.71      4.00 o
   0   3  15       30.31       37.78      5.01 o
   1   3  15        0.15        4.73      3.82 o
   2   3  15       35.30       44.82      5.42 o
   3   3  15        0.14       -0.21      2.35 o
   4   3  15       52.56       51.79      4.41 o
   5   3  15       17.29       19.82      3.21 o
   6   3  15        0.41        3.71      4.14 o
   7   3  15        0.01        4.93      3.96 o
  -9   4  15        0.49        1.47      3.49 o
  -8   4  15        0.34        7.64      3.87 o
  -7   4  15        8.81       18.55      3.92 o
  -6   4  15       77.37       83.27     10.95 o
  -5   4  15       77.73       84.47      7.24 o
  -4   4  15        8.25        6.99      3.84 o
  -3   4  15       11.21       13.24      4.22 o
  -2   4  15       22.91       11.21      3.61 o
  -1   4  15       15.69       12.05      3.98 o
   0   4  15        0.06        0.92      4.58 o
   1   4  15        2.66        5.57      2.75 o
   2   4  15        0.52       -1.95      2.96 o
   3   4  15       11.43       13.81      3.66 o
   4   4  15        7.70        3.81      4.98 o
   5   4  15        2.67        0.94      4.14 o
   6   4  15        1.48        4.10      4.06 o
  -8   5  15        4.19       14.40      3.24 o
  -7   5  15       25.21       26.75      5.81 o
  -6   5  15        0.01       -1.92      4.64 o
  -5   5  15        0.12        7.21      5.07 o
  -4   5  15       16.22       21.17      4.68 o
  -3   5  15       32.71       28.48      4.67 o
  -2   5  15        1.05       -1.08      3.05 o
  -1   5  15        0.09       -3.20      3.20 o
   0   5  15        0.05       -2.11      3.01 o
   1   5  15        4.37        2.72      2.79 o
   2   5  15       20.68       21.90      4.18 o
   3   5  15        0.06        2.37      3.29 o
   4   5  15       15.12       18.71      3.99 o
   5   5  15        8.22        7.82      6.86 o
  -6   6  15        3.93        0.62      2.95 o
  -5   6  15        0.62        5.96      3.97 o
  -4   6  15        4.80        4.61      3.24 o
  -3   6  15        0.02       -2.08      4.38 o
  -2   6  15        1.66        2.14      5.47 o
  -1   6  15        8.22       14.95      5.29 o
   0   6  15       27.50       24.98      4.77 o
   1   6  15        0.40        0.22      3.54 o
   2   6  15        1.67       12.67      6.30 o
   3   6  15        3.02        5.41      6.21 o
   4   6  15        6.62        3.71      3.17 o
  -4   7  15       15.62        7.64      7.56 o
  -3   7  15        1.90        1.26      3.98 o
  -2   7  15        2.77        0.01      7.23 o
  -1   7  15        3.38        5.45      3.88 o
   0   7  15        1.85        2.81      4.58 o
   1   7  15        0.63       -1.26      4.33 o
   2   7  15        0.02        5.13      4.46 o
 -10   0  16        0.89       -2.44      5.95 o
  -8   0  16        2.85        0.19      4.38 o
  -6   0  16       47.32       59.96      7.06 o
  -4   0  16      549.62      627.84     25.45 o
  -2   0  16       73.03       74.58      5.80 o
   0   0  16        3.28        2.48      2.15 o
   2   0  16       20.66       32.49      7.52 o
   4   0  16      210.91      234.18     27.91 o
   6   0  16       33.09       32.38      9.96 o
 -10   1  16        2.11        2.06      6.30 o
  -9   1  16       23.50       20.82      4.30 o
  -8   1  16        1.33        5.36      4.70 o
  -7   1  16        1.47       -2.33      2.33 o
  -6   1  16       20.43       21.74      3.41 o
  -5   1  16       14.74       12.40      3.25 o
  -4   1  16       47.77       45.95      8.77 o
  -3   1  16       79.26       76.74      4.50 o
  -2   1  16      717.40      706.37     36.97 o
  -1   1  16       11.71       14.71      2.99 o
   0   1  16       41.31       36.16      4.96 o
   1   1  16       19.39       17.35      3.92 o
   2   1  16       30.43       36.92      4.72 o
   3   1  16      501.66      548.28     38.24 o
   4   1  16        0.02        2.49      2.56 o
   5   1  16        0.55        2.24      3.72 o
   6   1  16       17.17       17.61      4.01 o
   7   1  16        0.44       11.43      5.20 o
 -10   2  16        2.12       -2.24      3.66 o
  -9   2  16        0.82       -2.75      3.21 o
  -8   2  16       12.08       13.00      3.72 o
  -7   2  16        0.05       -0.10      2.38 o
  -6   2  16        5.74        5.86      3.44 o
  -5   2  16       35.11       49.05      4.62 o
  -4   2  16      490.69      533.80     15.15 o
  -3   2  16     1349.27     1447.00     63.86 o
  -2   2  16       30.07       28.43      4.85 o
  -1   2  16       50.62       60.38      6.60 o
   0   2  16        1.86        2.66      2.60 o
   1   2  16       49.63       64.68      4.23 o
   2   2  16       43.63       46.53      5.21 o
   3   2  16      677.65      748.62     48.49 o
   4   2  16       51.20       53.12      4.81 o
   5   2  16       22.54       22.42      4.05 o
   6   2  16       15.43       25.52      4.93 o
   7   2  16        0.26        0.36      3.81 o
  -9   3  16        0.15        4.47      2.91 o
  -8   3  16       32.94       29.88      5.84 o
  -7   3  16        0.41       -1.02      2.97 o
  -6   3  16       32.76       23.71      4.20 o
  -5   3  16       83.58       85.37      4.88 o
  -4   3  16      105.65      103.57      8.13 o
  -3   3  16       11.04       10.65      3.82 o
  -2   3  16      306.33      334.03     10.79 o
  -1   3  16        3.54        3.69      2.75 o
   0   3  16       44.51       44.63      5.65 o
   1   3  16       12.42        8.76      6.07 o
   2   3  16      223.53      223.04     12.49 o
   3   3  16       15.73       14.07      5.26 o
   4   3  16        8.18        4.11      2.04 o
   5   3  16        6.22       12.90      5.76 o
   6   3  16        0.03        3.78      7.33 o
   7   3  16        3.22      -11.09     11.09 o
  -8   4  16        9.75        9.91      2.89 o
  -7   4  16        0.44       -0.75      2.91 o
  -6   4  16       20.25       18.15      3.01 o
  -5   4  16       51.02       51.28      4.95 o
  -4   4  16       40.73       34.86      5.08 o
  -3   4  16       98.72      104.93      6.24 o
  -2   4  16       41.53       52.03      5.83 o
  -1   4  16        8.43        9.44      3.49 o
   0   4  16       77.01       79.13      5.11 o
   1   4  16       57.42       58.99      6.47 o
   2   4  16        2.00        0.07      2.15 o
   3   4  16       44.02       39.73      6.33 o
   4   4  16        2.78        2.14      3.09 o
   5   4  16        0.81        3.89      3.36 o
   6   4  16        1.24        7.23      3.88 o
  -7   5  16        5.00        9.81      3.99 o
  -6   5  16        0.00        7.22      2.76 o
  -5   5  16        2.74        6.52      2.40 o
  -4   5  16       29.48       24.01      5.14 o
  -3   5  16        1.41        5.63      2.81 o
  -2   5  16        5.75        6.70      4.26 o
  -1   5  16       10.05        7.91      4.37 o
   0   5  16       21.80       13.25      4.05 o
   1   5  16        0.17       -0.66      3.51 o
   2   5  16       10.41       11.19      4.09 o
   3   5  16       15.55       15.58      4.59 o
   4   5  16       17.38       15.41      5.16 o
   5   5  16        0.00       -4.31      4.31 o
  -6   6  16        0.13       -5.13      5.13 o
  -5   6  16        3.37        9.47      4.71 o
  -4   6  16        7.00        4.83      4.69 o
  -3   6  16        0.07        5.34      3.22 o
  -2   6  16        0.01        0.04      2.95 o
  -1   6  16        8.33        7.13      3.75 o
   0   6  16        0.00       -2.08      2.85 o
   1   6  16        0.04       -0.24      3.69 o
   2   6  16        1.11        4.52      3.85 o
   3   6  16        0.05       -0.25      2.98 o
  -4   7  16        4.96        0.19     13.58 o
  -3   7  16        0.48        1.55      3.91 o
  -2   7  16        1.08        0.02      5.92 o
  -1   7  16        0.07       -6.00      6.00 o
   0   7  16        0.00        6.35      4.88 o
   1   7  16        0.18        1.91      4.88 o
  -9   0  17       74.45       60.54     15.90 o
  -7   0  17        0.72        2.93      5.32 o
  -5   0  17       30.08       44.14      7.69 o
  -3   0  17       99.85       88.15      4.51 o
  -1   0  17       24.28       22.53      7.13 o
   1   0  17       51.79       53.19      8.51 o
   3   0  17      120.52      120.73      9.19 o
   5   0  17        1.30       -0.94      6.47 o
   7   0  17        6.08       18.08     15.24 o
 -10   1  17       12.93       18.76      3.64 o
  -9   1  17        4.69        2.31      5.77 o
  -8   1  17       25.42       25.98      4.65 o
  -7   1  17       29.24       30.24      3.89 o
  -6   1  17       14.48       16.99      3.05 o
  -5   1  17       15.77       14.50      3.28 o
  -4   1  17      424.46      443.03     12.11 o
  -3   1  17      277.68      267.92      9.04 o
  -2   1  17       12.50        5.89      3.14 o
  -1   1  17       20.97       17.40      3.37 o
   0   1  17       17.21       11.79      2.99 o
   1   1  17        4.02        3.88      2.31 o
   2   1  17       53.92       58.41      4.47 o
   3   1  17        1.58        4.04      2.06 o
   4   1  17       14.55       17.21      3.33 o
   5   1  17       20.92       25.85      3.86 o
   6   1  17        2.17        3.51      4.16 o
   7   1  17       16.79       20.72      4.14 o
  -9   2  17        0.09       -3.13      3.55 o
  -8   2  17        4.77        6.19      3.42 o
  -7   2  17        0.59        1.94      3.98 o
  -6   2  17       54.59       46.33      5.24 o
  -5   2  17       43.83       56.82      4.36 o
  -4   2  17       53.72       46.72      5.07 o
  -3   2  17       69.58       68.76      5.63 o
  -2   2  17        0.93        4.08      2.60 o
  -1   2  17        1.46        6.84      3.42 o
   0   2  17       14.13        6.28      4.88 o
   1   2  17        0.59       -4.15      4.15 o
   2   2  17       86.46       77.27      5.05 o
   3   2  17       23.03       25.20      4.27 o
   4   2  17       70.84       71.81      9.50 o
   5   2  17        3.18        2.77      3.17 o
   6   2  17        2.09        3.45      3.39 o
   7   2  17       12.54       17.54      3.60 o
  -9   3  17        5.87        3.67      3.85 o
  -8   3  17        0.30        5.19      3.47 o
  -7   3  17        0.70        4.14      3.54 o
  -6   3  17        9.29       15.01      3.82 o
  -5   3  17        5.86        6.67      3.94 o
  -4   3  17        4.25        2.95      2.30 o
  -3   3  17       25.43       27.52      4.99 o
  -2   3  17        5.46        2.84      4.00 o
  -1   3  17        6.05        4.92      2.71 o
   0   3  17        3.79        3.96      2.61 o
   1   3  17       10.46        5.19      3.07 o
   2   3  17       39.89       48.58      5.53 o
   3   3  17        3.50        1.98      2.32 o
   4   3  17        1.97       -1.10      3.11 o
   5   3  17        1.76       -2.86      2.86 o
   6   3  17        4.23        2.84      6.42 o
  -8   4  17        0.95       -2.62      4.25 o
  -7   4  17        7.83       10.48      2.89 o
  -6   4  17        1.28        6.09      4.38 o
  -5   4  17        1.25        5.33      2.56 o
  -4   4  17       12.56       13.17      4.28 o
  -3   4  17        1.10       -1.50      3.52 o
  -2   4  17        1.83        3.46      2.91 o
  -1   4  17       52.97       53.47      7.17 o
   0   4  17        2.14        5.09      3.31 o
   1   4  17        2.95       -0.59      2.87 o
   2   4  17       16.22       18.82      8.81 o
   3   4  17        8.20        6.62      3.17 o
   4   4  17        0.89       12.82      5.86 o
   5   4  17        7.24       11.96      4.32 o
  -7   5  17        0.00        2.45      4.12 o
  -6   5  17        7.00        8.30      3.23 o
  -5   5  17       28.38       37.58      7.16 o
  -4   5  17       21.58       27.77      5.10 o
  -3   5  17        3.12       11.77      3.30 o
  -2   5  17        6.20        5.07      8.33 o
  -1   5  17        0.27        0.96      3.09 o
   0   5  17       12.61       11.03      3.40 o
   1   5  17       11.56       13.56      3.50 o
   2   5  17        0.00       -2.37      3.69 o
   3   5  17        6.97        1.73      3.42 o
   4   5  17        0.89        0.19      4.56 o
  -6   6  17        0.81        1.07      4.17 o
  -5   6  17        2.54        0.64      4.85 o
  -4   6  17        6.57        7.81      3.49 o
  -3   6  17        0.08        0.20      3.78 o
  -2   6  17        7.24        7.04      3.26 o
  -1   6  17        0.09       12.51      4.13 o
   0   6  17        2.42        0.44      4.20 o
   1   6  17        8.26       18.05      4.82 o
   2   6  17        3.76       13.33      5.59 o
   3   6  17       14.79        6.08      3.52 o
  -2   7  17        0.79       -4.11      4.81 o
  -1   7  17        6.88        3.44      4.17 o
  -8   0  18        1.15        3.21      5.65 o
  -6   0  18        0.41       -2.39      4.20 o
  -4   0  18     1836.87     1795.67    283.67 o
  -2   0  18      608.08      603.82     31.62 o
   0   0  18       85.13       79.12      5.47 o
   2   0  18        8.70        4.56      5.07 o
   4   0  18       44.18       51.33     10.21 o
   6   0  18        5.40        2.72      3.31 o
  -9   1  18       18.00       11.84      4.55 o
  -8   1  18        1.25       -2.99      4.39 o
  -7   1  18        0.22       -0.15      3.43 o
  -6   1  18        0.95        1.04      2.45 o
  -5   1  18      346.19      335.25     18.53 o
  -4   1  18      298.68      295.07     20.62 o
  -3   1  18      112.31      102.93      4.03 o
  -2   1  18       61.06       67.87      5.67 o
  -1   1  18       56.66       67.48      7.40 o
   0   1  18       41.66       53.33      4.83 o
   1   1  18        8.47        4.59      2.55 o
   2   1  18      154.52      162.31      9.74 o
   3   1  18      224.40      235.12     19.98 o
   4   1  18        3.27        1.66      2.71 o
   5   1  18        0.00        7.55      4.64 o
   6   1  18       14.31       16.62      5.37 o
  -9   2  18        3.52        3.45      4.05 o
  -8   2  18       14.48       19.92      9.24 o
  -7   2  18        0.10        3.36      4.50 o
  -6   2  18        7.29        6.16      3.47 o
  -5   2  18      125.07      146.83     12.39 o
  -4   2  18       57.59       62.93      4.62 o
  -3   2  18       31.06       24.66      4.13 o
  -2   2  18       44.06       46.60      5.69 o
  -1   2  18        0.03        0.56      3.07 o
   0   2  18       20.96       13.23      3.67 o
   1   2  18      173.76      161.22      9.33 o
   2   2  18        1.82       -1.78      1.93 o
   3   2  18        6.90        3.70      3.36 o
   4   2  18       16.27       13.83      2.49 o
   5   2  18        1.66       -2.58      3.48 o
   6   2  18        0.01        3.73      3.64 o
  -9   3  18        0.11       -0.12      3.67 o
  -8   3  18        4.05        5.84      3.27 o
  -7   3  18        0.26        0.23      3.39 o
  -6   3  18        4.46       -1.34      2.85 o
  -5   3  18        8.29        5.89      2.29 o
  -4   3  18       83.46       72.48      7.19 o
  -3   3  18        2.02        6.67      2.77 o
  -2   3  18       28.63       36.19      5.79 o
  -1   3  18      129.92      122.27      8.02 o
   0   3  18       12.46        4.19      2.62 o
   1   3  18        0.17        3.94      2.71 o
   2   3  18      260.14      243.71     23.69 o
   3   3  18       18.56       11.66      3.06 o
   4   3  18        7.97       14.00      5.09 o
   5   3  18        0.02        0.26      3.51 o
   6   3  18        0.07        2.38      4.64 o
  -8   4  18        0.14        0.84      3.46 o
  -7   4  18        0.01        2.93      3.65 o
  -6   4  18        1.77       -0.37      2.44 o
  -5   4  18        0.55        0.34      5.24 o
  -4   4  18       11.93       20.46      4.59 o
  -3   4  18       91.51       93.12      8.45 o
  -2   4  18        8.63        7.64      2.85 o
  -1   4  18        0.84        1.68      3.95 o
   0   4  18        1.75        6.62      2.92 o
   1   4  18       42.12       28.95      5.22 o
   2   4  18       51.04       56.21      8.27 o
   3   4  18       61.59       63.24     12.60 o
   4   4  18       25.11       26.89      5.81 o
   5   4  18        2.77        6.17      5.13 o
  -7   5  18        1.18       -3.59      3.59 o
  -6   5  18        0.09       -2.97      4.10 o
  -5   5  18        5.69       16.14      4.49 o
  -4   5  18        2.31        5.34      8.37 o
  -3   5  18       14.89       10.80      6.75 o
  -2   5  18       21.29       23.24      5.00 o
  -1   5  18       16.03       29.13      5.99 o
   0   5  18        0.15        0.43      5.18 o
   1   5  18       18.26       16.56      6.04 o
   2   5  18       13.76       21.83      5.51 o
   3   5  18        0.00        3.19      4.66 o
   4   5  18        0.01        4.41      4.37 o
  -5   6  18        9.14       17.19      3.83 o
  -4   6  18       18.00       22.23      5.00 o
  -3   6  18        5.85        4.70      4.49 o
  -2   6  18        4.96        5.77      5.91 o
  -1   6  18        6.63        4.88      6.69 o
   0   6  18        2.19       -0.13      4.79 o
   1   6  18        0.11        3.97      4.14 o
   2   6  18        0.10        4.12      4.97 o
  -9   0  19       20.03       23.84      6.79 o
  -7   0  19       40.92       28.45      8.92 o
  -5   0  19       75.97       83.48     10.16 o
  -3   0  19       43.65       48.19      7.23 o
  -1   0  19        8.00        6.25      2.47 o
   1   0  19        0.67       -1.48      4.61 o
   3   0  19       63.81       62.59     11.22 o
   5   0  19        0.89        2.03      7.30 o
  -9   1  19        1.58        2.14      5.31 o
  -8   1  19        0.36        1.21      3.15 o
  -7   1  19        3.64        7.47      2.81 o
  -6   1  19       43.39       45.87      6.28 o
  -5   1  19       61.98       67.16      5.88 o
  -4   1  19      349.79      373.97     20.31 o
  -3   1  19        6.67        3.22      2.03 o
  -2   1  19        0.61        0.28      2.57 o
  -1   1  19       35.52       37.73      5.72 o
   0   1  19        3.39        4.78      2.28 o
   1   1  19       83.78       84.00      7.48 o
   2   1  19        0.02        7.26      2.86 o
   3   1  19       17.42       25.04      4.55 o
   4   1  19        0.76       -2.79      2.99 o
   5   1  19        0.02       -2.35      3.35 o
   6   1  19        5.61        6.40      3.71 o
  -9   2  19        2.61       -2.46      3.44 o
  -8   2  19        1.91        1.77      5.30 o
  -7   2  19        9.96       13.82      4.47 o
  -6   2  19        0.03        3.51      2.79 o
  -5   2  19        9.66        9.67      3.49 o
  -4   2  19        0.88       -1.94      3.57 o
  -3   2  19       65.57       68.91      5.43 o
  -2   2  19       11.07        8.83      3.91 o
  -1   2  19        6.42        6.55      3.82 o
   0   2  19      115.11      123.56      8.46 o
   1   2  19        5.73        5.34      4.99 o
   2   2  19       16.38       14.07      3.21 o
   3   2  19       48.99       38.45      5.41 o
   4   2  19        0.23        2.05      3.31 o
   5   2  19        0.36        0.48      4.67 o
   6   2  19       17.48       24.45      5.31 o
  -8   3  19        6.27       12.84      4.11 o
  -7   3  19        0.38        2.74      5.50 o
  -6   3  19        1.43        5.00      3.10 o
  -5   3  19       76.87       72.40     10.01 o
  -4   3  19       17.31       26.54      3.94 o
  -3   3  19        0.09        4.34      3.28 o
  -2   3  19        0.43       -1.77      2.51 o
  -1   3  19        5.12       13.98      3.32 o
   0   3  19       70.64       54.02      5.29 o
   1   3  19        1.06       -1.52      3.65 o
   2   3  19       12.05       17.04      4.59 o
   3   3  19        0.53       -2.70      2.70 o
   4   3  19        0.69        6.93      3.69 o
   5   3  19        2.13       -3.12      3.12 o
  -7   4  19        1.25       -4.04      4.04 o
  -6   4  19       11.62        9.54      4.11 o
  -5   4  19        6.37       11.12      4.36 o
  -4   4  19        4.05        2.77      3.47 o
  -3   4  19        1.94        3.28      5.04 o
  -2   4  19        2.30        0.77      4.13 o
  -1   4  19        0.10       -2.95      3.63 o
   0   4  19        0.00        0.13      4.52 o
   1   4  19        0.00        7.10      5.10 o
   2   4  19       55.26       57.63     10.17 o
   3   4  19       10.32       14.10      5.07 o
   4   4  19        6.25       11.56      4.17 o
  -6   5  19        0.20        1.69      3.65 o
  -5   5  19        0.87        7.32      4.04 o
  -4   5  19        0.99        4.96      2.95 o
  -3   5  19        4.89        7.50      3.77 o
  -2   5  19        1.57       -0.86      3.67 o
  -1   5  19        6.63       -0.97      4.09 o
   0   5  19        1.15        6.80      3.25 o
   1   5  19        1.76        4.14      5.06 o
   2   5  19        0.33        5.23      6.23 o
   3   5  19        0.50        8.39      6.89 o
  -4   6  19        0.00       -2.91      3.86 o
  -3   6  19        2.10        1.46      3.30 o
  -2   6  19        2.56       -0.82      8.24 o
  -1   6  19        1.27        0.42      2.90 o
   0   6  19        5.16        5.64      3.80 o
   1   6  19        0.60       -0.74      5.83 o
  -8   0  20        5.24        4.82      5.12 o
  -6   0  20        2.23       -0.31      5.12 o
  -4   0  20       78.50       69.67     10.29 o
  -2   0  20      140.51      149.90     10.84 o
   0   0  20      341.95      311.29     24.74 o
   2   0  20       10.26       14.22      5.76 o
   4   0  20        0.91        7.70      4.21 o
  -9   1  20        0.06       -3.73      3.73 o
  -8   1  20        3.71        5.17      4.23 o
  -7   1  20       12.39       14.47      3.77 o
  -6   1  20        8.42        8.86      6.11 o
  -5   1  20      364.72      364.50     38.77 o
  -4   1  20       23.83       18.66      3.29 o
  -3   1  20        7.79        5.08      2.56 o
  -2   1  20       35.35       27.04      4.99 o
  -1   1  20       62.48       66.14      5.78 o
   0   1  20        0.18        3.18      2.71 o
   1   1  20       79.57       71.36      5.81 o
   2   1  20       52.76       51.58      7.46 o
   3   1  20       33.78       37.50      5.19 o
   4   1  20        9.80       11.03      3.19 o
   5   1  20        2.33        3.94      3.88 o
  -8   2  20        1.28       -0.12      3.57 o
  -7   2  20        1.08       -3.95      3.98 o
  -6   2  20        9.27       14.04      3.49 o
  -5   2  20       62.42       53.65      7.35 o
  -4   2  20      138.04      160.69     13.88 o
  -3   2  20       33.52       37.25      5.73 o
  -2   2  20       65.43       67.95      6.92 o
  -1   2  20        4.43        5.69      3.10 o
   0   2  20       16.54       20.32      4.43 o
   1   2  20       38.33       20.38      5.88 o
   2   2  20        0.00        2.55      3.23 o
   3   2  20        6.38        0.09      2.58 o
   4   2  20        2.49       -2.63      2.74 o
   5   2  20        0.85        3.98      3.94 o
  -8   3  20        4.50       10.47      3.85 o
  -7   3  20        1.76        1.86      4.60 o
  -6   3  20       31.69       31.70      7.66 o
  -5   3  20        6.91        2.21      3.78 o
  -4   3  20       22.20       19.98      5.63 o
  -3   3  20        0.23       -3.12      3.12 o
  -2   3  20       14.89       15.42      4.65 o
  -1   3  20        2.60        3.58      3.24 o
   0   3  20       35.06       22.44      4.19 o
   1   3  20       53.05       64.95      9.58 o
   2   3  20       72.16       68.18     11.76 o
   3   3  20       33.00       38.71     10.83 o
   4   3  20        0.43        3.46      6.10 o
  -7   4  20        7.35       16.00      5.79 o
  -6   4  20        5.61        8.82      5.46 o
  -5   4  20       50.02       70.86     12.29 o
  -4   4  20        0.61        3.02      3.45 o
  -3   4  20        8.28        7.26      4.72 o
  -2   4  20        0.03        2.75      3.26 o
  -1   4  20       25.58       22.20      5.06 o
   0   4  20       42.46       39.91      6.73 o
   1   4  20       19.01       21.46      7.32 o
   2   4  20        3.67        3.36      3.70 o
   3   4  20        6.15        4.33      4.06 o
   4   4  20        8.85       20.30      5.08 o
  -6   5  20        0.08        2.36      7.55 o
  -5   5  20       15.85       11.82      4.38 o
  -4   5  20       36.94       41.04     10.05 o
  -3   5  20        0.54        0.41      3.63 o
  -2   5  20        8.17       10.18      5.18 o
  -1   5  20        2.57        2.48      4.42 o
   0   5  20        6.21       -2.61      5.14 o
   1   5  20        6.43        4.62      8.77 o
   2   5  20       59.43       73.54     16.40 o
  -3   6  20        3.59        7.82      5.58 o
  -2   6  20        5.96        5.18      3.71 o
  -1   6  20        7.01        6.09      4.04 o
  -7   0  21       19.54       41.68      9.76 o
  -5   0  21       89.70       67.30     12.48 o
  -3   0  21       31.63       26.74      6.46 o
  -1   0  21        1.39        1.49      5.99 o
   1   0  21       58.41       57.04     10.50 o
   3   0  21        5.41        0.11      4.25 o
   5   0  21       10.69       14.90      5.51 o
  -8   1  21        0.08        1.50      3.31 o
  -7   1  21        5.07        4.10      4.40 o
  -6   1  21        0.01        6.27      3.49 o
  -5   1  21       17.64       17.46      3.39 o
  -4   1  21        1.71        2.22      4.07 o
  -3   1  21       58.37       45.32      5.70 o
  -2   1  21        3.22        1.28      2.84 o
  -1   1  21        0.32       -2.52      2.83 o
   0   1  21        0.90        4.68      3.22 o
   1   1  21       21.88       17.49      5.65 o
   2   1  21        0.17       -2.17      2.17 o
   3   1  21        4.41        1.82      3.22 o
   4   1  21        0.04        3.48      4.78 o
   5   1  21        2.73        5.22      3.65 o
  -8   2  21        0.88       -3.91      3.91 o
  -7   2  21        5.99        3.63      4.01 o
  -6   2  21       55.74       50.00     10.89 o
  -5   2  21        8.09        3.55      6.52 o
  -4   2  21       28.19       26.14      5.17 o
  -3   2  21        0.23        1.07      2.80 o
  -2   2  21        0.39        2.10      3.66 o
  -1   2  21       13.07       11.27      3.94 o
   0   2  21        6.20        2.84      4.74 o
   1   2  21        4.58        6.15      2.43 o
   2   2  21        3.63       -0.57      2.91 o
   3   2  21        3.15        2.86      3.88 o
   4   2  21        1.84        2.12      5.29 o
  -7   3  21       17.58       27.83      6.66 o
  -6   3  21       18.16        8.00      6.43 o
  -5   3  21       42.59       39.82      7.08 o
  -4   3  21       57.66       67.22     11.05 o
  -3   3  21        4.83        7.17      3.16 o
  -2   3  21        1.72        4.26      4.46 o
  -1   3  21        2.59       10.75      6.52 o
   0   3  21        0.36        4.62      4.20 o
   1   3  21        0.54        3.40      3.77 o
   2   3  21       13.26        9.93      4.43 o
   3   3  21        0.43        7.63      4.13 o
   4   3  21        2.91        1.07      3.73 o
  -6   4  21        1.56       -3.89      3.89 o
  -5   4  21        4.09        1.23      4.59 o
  -4   4  21        2.44       -1.64      5.69 o
  -3   4  21        1.54        7.60      4.56 o
  -2   4  21        3.49       10.01      5.21 o
  -1   4  21       32.16       39.98      7.12 o
   0   4  21        8.39        2.17      3.96 o
   1   4  21        4.52       11.29      4.06 o
   2   4  21       13.30       11.05      4.67 o
   3   4  21        0.14        1.71      6.17 o
  -5   5  21        1.56        1.50      6.08 o
  -4   5  21        0.22       -2.71      3.15 o
  -3   5  21        3.91        9.10      4.15 o
  -2   5  21        0.08        0.37      5.34 o
  -1   5  21        0.98        2.40      4.87 o
   0   5  21        6.70       10.99      3.75 o
   1   5  21       14.00       28.25      5.86 o
  -8   0  22        0.24       -1.41      5.29 o
  -6   0  22       39.16       43.88      9.62 o
  -4   0  22        3.05        3.52      2.92 o
  -2   0  22       10.07       16.44      5.37 o
   0   0  22       50.53       32.02      7.14 o
   2   0  22        0.73       -5.51      5.51 o
   4   0  22        5.57       14.47      5.25 o
  -8   1  22        1.28        3.57      3.59 o
  -7   1  22        6.69        7.08      3.84 o
  -6   1  22       35.76       31.29      5.13 o
  -5   1  22      105.64       95.95     16.60 o
  -4   1  22        0.34        4.55      3.31 o
  -3   1  22        4.77        1.10      2.54 o
  -2   1  22       65.51       73.40     10.29 o
  -1   1  22      110.44       86.62     12.61 o
   0   1  22        0.64        1.90      3.10 o
   1   1  22        4.24        3.76      2.94 o
   2   1  22        1.58        1.68      3.55 o
   3   1  22        0.20       -3.21      3.21 o
   4   1  22        0.00        8.60      5.63 o
  -7   2  22       40.26       72.11     14.35 o
  -6   2  22        6.68        8.13      5.69 o
  -5   2  22        6.73        9.16      4.83 o
  -4   2  22        5.34        3.98      3.27 o
  -3   2  22        0.02        5.85      4.52 o
  -2   2  22        4.97       -0.61      2.60 o
  -1   2  22      157.82      155.79     26.69 o
   0   2  22       23.57       29.63      8.23 o
   1   2  22        0.08        5.42      4.45 o
   2   2  22       11.43       16.48      6.46 o
   3   2  22        5.31        6.70      3.47 o
   4   2  22       16.47       23.50      5.13 o
  -7   3  22        0.01       -0.74      4.36 o
  -6   3  22       79.68      101.59     23.47 o
  -5   3  22       45.02       37.14     10.14 o
  -4   3  22        2.93       13.20      7.14 o
  -3   3  22        4.94        3.60      4.91 o
  -2   3  22        1.86        5.15      4.10 o
  -1   3  22        1.09       -0.70      4.08 o
   0   3  22        2.41       -4.40      4.40 o
   1   3  22        7.03       13.85      3.48 o
   2   3  22       33.63       27.60      7.15 o
   3   3  22        0.93        1.75      9.08 o
  -6   4  22        6.20        6.27      8.46 o
  -5   4  22       15.52        8.43      4.70 o
  -4   4  22       16.80       14.67      3.97 o
  -3   4  22       10.87        8.30      6.57 o
  -2   4  22        2.85        4.26      3.85 o
  -1   4  22        9.18        8.02      4.22 o
   0   4  22        5.11       -0.91      4.07 o
   1   4  22       39.01       41.69      8.64 o
   2   4  22        0.47       -2.50      4.75 o
  -3   5  22        1.08        4.94      3.54 o
  -2   5  22       12.45       12.64      4.48 o
  -1   5  22        0.00       -3.78      3.78 o
   0   5  22       21.76       24.98      5.37 o
  -7   0  23        1.42        2.46      4.33 o
  -5   0  23       62.96       53.66     13.08 o
  -3   0  23        1.76       -0.19      2.24 o
  -1   0  23        4.68        0.51      4.11 o
   1   0  23        0.25        0.74     10.38 o
   3   0  23        7.94        9.68      8.84 o
  -7   1  23        1.20        3.64      4.26 o
  -6   1  23        4.76       10.36      6.06 o
  -5   1  23        8.97       17.05      5.66 o
  -4   1  23        1.87        4.67      3.67 o
  -3   1  23        9.37        8.90      2.81 o
  -2   1  23        0.06       -4.13      4.13 o
  -1   1  23        3.28        1.39      2.91 o
   0   1  23       14.49       21.38      5.89 o
   1   1  23        5.92       10.21      4.54 o
   2   1  23        5.45        7.56      6.75 o
   3   1  23        2.08       -1.12      3.82 o
  -7   2  23        0.09        2.73      5.43 o
  -6   2  23       13.84       16.37      9.30 o
  -5   2  23        3.49        2.87      5.01 o
  -4   2  23        0.12        0.53      3.31 o
  -3   2  23        3.62        4.16      3.66 o
  -2   2  23        4.46        4.32      5.30 o
  -1   2  23        3.36        1.40      4.32 o
   0   2  23        1.36        4.67      3.63 o
   1   2  23        4.62       15.24      3.66 o
   2   2  23        4.01        9.06      4.36 o
   3   2  23       10.65       11.40      4.04 o
  -6   3  23        0.87        2.58      5.22 o
  -5   3  23        3.57        5.04      3.99 o
  -4   3  23        1.62        5.32      3.86 o
  -3   3  23        0.76        2.73      3.30 o
  -2   3  23        5.33       -2.89      4.08 o
  -1   3  23        0.57        3.53      5.27 o
   0   3  23        9.07       -0.56      3.03 o
   1   3  23        0.00        6.32      4.58 o
   2   3  23        0.08       -4.36      4.36 o
  -5   4  23        2.24       -4.29      4.29 o
  -4   4  23       12.37        8.45      6.40 o
  -3   4  23        4.21        4.74      5.30 o
  -2   4  23        0.14       -2.21      4.83 o
  -1   4  23        0.46        0.32      4.42 o
   0   4  23        4.59        5.02      7.21 o
   1   4  23       10.72       13.96      5.90 o
  -6   0  24        9.67       17.01      5.58 o
  -4   0  24        0.39        1.22      2.76 o
  -2   0  24        9.74       13.19      7.21 o
   0   0  24        0.20       -1.78      4.26 o
   2   0  24        0.65       -3.73      4.99 o
  -6   1  24       11.24       13.40      6.99 o
  -5   1  24       13.12       15.31      5.15 o
  -4   1  24        0.74        1.12      3.25 o
  -3   1  24        3.70        6.40      2.86 o
  -2   1  24        3.96        4.54      4.30 o
  -1   1  24       14.50        9.30      4.82 o
   0   1  24        0.00       -2.66      2.66 o
   1   1  24        6.85        3.26      4.71 o
   2   1  24        2.10        2.88      3.58 o
   3   1  24       12.81       21.75      5.39 o
  -6   2  24       10.18        7.35      8.01 o
  -5   2  24        0.29       -0.65      4.21 o
  -4   2  24        1.51       -2.26      3.42 o
  -3   2  24        0.32        2.34      3.88 o
  -2   2  24        4.62        5.65      4.23 o
  -1   2  24        0.00        1.57      2.73 o
   0   2  24        9.31        3.26      5.19 o
   1   2  24        4.09        2.77      3.95 o
   2   2  24        0.05        4.28      6.01 o
  -5   3  24       25.14       23.50      4.46 o
  -4   3  24        0.74       -0.35      3.42 o
  -3   3  24       18.70       20.25      5.30 o
  -2   3  24        9.67        7.18      5.13 o
  -1   3  24       50.97       49.83      9.47 o
   0   3  24        0.03        4.81      5.44 o
   1   3  24        1.42        4.73      3.09 o
  -3   4  24       15.24       27.64     10.66 o
  -2   4  24       20.82       21.22      7.66 o
  -1   4  24        6.88        8.57      6.49 o
  -5   0  25        0.01       -2.48      5.31 o
  -3   0  25        5.59        9.16     11.08 o
  -1   0  25       21.88       44.94     16.22 o
   1   0  25       10.09       13.79      4.90 o
  -6   1  25        1.74        1.99      2.71 o
  -5   1  25       13.01       12.15      4.23 o
  -4   1  25        0.01        0.63      2.47 o
  -3   1  25        1.37        7.42      3.15 o
  -2   1  25        1.84       -1.24      3.45 o
  -1   1  25        2.54        3.79      4.72 o
   0   1  25        0.13        1.25      2.85 o
   1   1  25       13.29       16.01      4.49 o
   2   1  25        1.68       10.41      6.43 o
  -5   2  25       19.59       19.37      3.95 o
  -4   2  25        3.22       -2.64      6.04 o
  -3   2  25        0.33        4.99      4.05 o
  -2   2  25        2.08        7.18      5.90 o
  -1   2  25        0.03       -1.22      5.88 o
   0   2  25        1.24       -0.16      4.23 o
   1   2  25        0.09        7.16      5.22 o
  -4   3  25        2.05        4.62      5.58 o
  -3   3  25        2.52        2.73      6.60 o
  -2   3  25        1.45        6.28      3.72 o
  -1   3  25        3.80        0.54      5.41 o
   0   3  25        1.01        6.44      7.36 o
  -4   0  26        2.07       10.28      5.72 o
  -2   0  26        2.48        2.88      8.94 o
   0   0  26        3.00       18.30     12.47 o
  -4   1  26        0.01       10.47      6.51 o
  -3   1  26        0.47        2.65      5.47 o
  -2   1  26        0.02        2.27      4.16 o
  -1   1  26       23.19       24.24      6.44 o
   0   1  26        0.10       -3.96      3.96 o
  -3   2  26       14.76       14.97      3.45 o
  -2   2  26        7.16        4.80      5.25 o
  -1   2  26        1.02       -2.66      4.13 o
 
